# Supplementary material for: Comparison between indicine and taurine cattle DNA methylation reveals epigenetic variation associated to differences in morphological adaptive traits
Source: Epigenetics. 2023 Jan 4;18(1):2163363. doi: 10.1080/15592294.2022.2163363 (PMC9980582; doi:10.1080/15592294.2022.2163363)
Supplement: Supplemental Material [file KEPI_A_2163363_SM3983.zip › Supplementary files/Additional file 2.xlsx]

## Sheet: Foglio1
Probe	Chromosome	Start	End	Feature	ID	Description	Feature Strand	Type	Feature Orientation	Distance	FDR (EdgeR for/rev p<0,05 after correction, Min diff 10,0)	A1	A2	A3	A4	A5	N1	N2	N3	N4	N5
NC_016145.1:3187492-3187492	NC_016145.1	3187492	3187492	null					Not found	0	0.00608451	100	92	95.6522	100	100	68.4211	80	82.6087	96	83.3333
NC_016145.1:42958638-42958638	NC_016145.1	42958638	42958638	null					Not found	0	0.0135643	71.4286	76.1905	80	64.5161	65.5172	80	36.7521	40.9091	47.5	46.6667
NC_016145.1:4306046-4306046	NC_016145.1	4306046	4306046	null					Not found	0	8.78166e-05	43.4211	50	41.3043	40.5405	47.7124	15.0602	20.2247	16.7665	29.1892	27
NC_016145.1:4987769-4987769	NC_016145.1	4987769	4987769	null					Not found	0	3.30698e-19	91.6376	92.1875	92.3529	94.0887	94.6237	75.9358	67.7596	73.2673	75.3086	73.2283
NC_016145.1:4988248-4988248	NC_016145.1	4988248	4988248	null					Not found	0	3.98234e-09	54.8611	64.2857	69.0909	68.2171	71.4286	15.3846	36.1111	25.8064	21.1538	17.6471
NC_016145.1:4988544-4988544	NC_016145.1	4988544	4988544	null					Not found	0	2.86307e-28	84.3007	86.0022	83.9721	86.2441	81.5166	96.0591	96.4803	95.6778	96.6443	96.7427
NC_016145.1:4990873-4990873	NC_016145.1	4990873	4990873	null					Not found	0	5.04416e-27	69.1489	58.0645	61	71.4286	75.3247	3.84615	2.22222	4.08163	4	2.7027
NC_016145.1:5001422-5001422	NC_016145.1	5001422	5001422	null					Not found	0	0.000154085	100	82.1429	88.4615	87.0968	100	42.1053	53.3333	33.3333	47.3684	80
NC_016145.1:8919990-8919990	NC_016145.1	8919990	8919990	null					Not found	0	0.0494542	57.6923	61.7021	48.1481	50.6493	67.2414	45.4545	44.1558	45.5696	49.1803	34
NC_016145.1:8939866-8939866	NC_016145.1	8939866	8939866	null					Not found	0	0.0047656	72.4138	67.3913	76.1905	60	77.0833	60.7843	53.8462	59.7561	56.213	53.6585
NC_016145.1:8939867-8939867	NC_016145.1	8939867	8939867	null					Not found	0	0.001305	73.0337	72.4138	72.7273	65.625	76.1905	62.8571	56.25	54.9451	50	51.6129
NC_016145.1:9326327-9326327	NC_016145.1	9326327	9326327	null					Not found	0	0.0381399	71.4286	68.75	20	60	72.2222	75.4266	72.8643	81.8859	76.1468	80.0905
NC_037328.1:101014936-101014936	NC_037328.1	101014936	101014936	null					Not found	0	0.0106912	78.5714	92	95.6522	83.3333	94.7368	72.7273	67.8571	52.6316	81.8182	56.25
NC_037328.1:101401062-101401062	NC_037328.1	101401062	101401062	null					Not found	0	0.00239676	98.1818	95.8333	91.8367	97.8723	91.1111	86.2069	68.254	68.75	57.6923	93.5484
NC_037328.1:101683844-101683844	NC_037328.1	101683844	101683844	null					Not found	0	2.7626e-05	93.3333	89.1892	94.4444	100	90.9091	52.9412	93.3333	51.1628	46.875	50
NC_037328.1:10184642-10184642	NC_037328.1	10184642	10184642	null					Not found	0	0.0200077	100	100	100	100	86.6667	84.6154	34.6154	80.9524	60	100
NC_037328.1:102516624-102516624	NC_037328.1	102516624	102516624	null					Not found	0	0.0407348	52.6316	69.2308	73.6842	46.875	50	90	83.7209	68.1818	78.2609	66.6667
NC_037328.1:102516704-102516704	NC_037328.1	102516704	102516704	null					Not found	0	0.0132731	95.4545	79.1667	93.3333	96.2963	78.9474	100	100	96	100	100
NC_037328.1:103031542-103031542	NC_037328.1	103031542	103031542	null					Not found	0	0.000541274	85.7143	70	100	100	89.4737	61.5385	8.33333	33.3333	61.9048	27.2727
NC_037328.1:103048116-103048116	NC_037328.1	103048116	103048116	null					Not found	0	0.0359264	59.2593	71.4286	84.6154	73.3333	68.9655	95	91.1765	80.6452	92	76.9231
NC_037328.1:103720518-103720518	NC_037328.1	103720518	103720518	null					Not found	0	0.00938168	89.2857	81.8182	91.4286	88.2353	91.1765	42.3077	93.3333	57.5758	40	50
NC_037328.1:103720570-103720570	NC_037328.1	103720570	103720570	null					Not found	0	0.0492131	67.8571	90.9091	85.7143	79.4118	100	96.1538	95.5556	100	94.2857	96.6667
NC_037328.1:10541583-10541583	NC_037328.1	10541583	10541583	APP	gene-APP	amyloid beta precursor protein	+	gene	overlapping	0	6.6536e-05	93.75	96.1538	96	100	95.4545	0	4.7619	18.9189	17.8571	95.6522
NC_037328.1:10541676-10541676	NC_037328.1	10541676	10541676	APP	gene-APP	amyloid beta precursor protein	+	gene	overlapping	0	0.0478952	100	95.4545	100	94.1176	94.1176	0	93.5484	47.619	68.1818	100
NC_037328.1:106028313-106028313	NC_037328.1	106028313	106028313	SPTSSB	gene-SPTSSB	serine palmitoyltransferase small subunit B	+	gene	downstream	68	0.0366591	16.6667	18.1818	26.087	11.1111	30.7692	31.25	45.8333	47.5	33.3333	36.3636
NC_037328.1:10642317-10642317	NC_037328.1	10642317	10642317	null					Not found	0	0.0413049	45.4545	28	0	0	0	0	0	0	0	0
NC_037328.1:106453829-106453829	NC_037328.1	106453829	106453829	PPM1L	gene-PPM1L	protein phosphatase%2C Mg2+/Mn2+ dependent 1L	-	gene	overlapping	0	0.0421247	82.6087	81.8182	89.4737	81.8182	91.3044	46.6667	84.375	69.2308	57.1429	63.6364
NC_037328.1:106453839-106453839	NC_037328.1	106453839	106453839	PPM1L	gene-PPM1L	protein phosphatase%2C Mg2+/Mn2+ dependent 1L	-	gene	overlapping	0	0.0350534	91.3044	86.9565	100	85.7143	95.8333	40	81.8182	85.7143	85.7143	54.5455
NC_037328.1:107019852-107019852	NC_037328.1	107019852	107019852	null					Not found	0	1.95424e-06	100	95.4545	100	94.4444	97.9167	45.4545	2.5641	0	0	50
NC_037328.1:10717683-10717683	NC_037328.1	10717683	10717683	JAM2	gene-JAM2	junctional adhesion molecule 2	-	gene	overlapping	0	0.00256253	69.5652	55.8824	46.6667	47.7273	46.8085	73.3333	83.7209	66	78.3784	80
NC_037328.1:10760151-10760151	NC_037328.1	10760151	10760151	JAM2	gene-JAM2	junctional adhesion molecule 2	-	gene	overlapping	0	0.00337792	80	100	90.9091	95.4545	91.6667	100	43.9024	16.6667	7.40741	0
NC_037328.1:107614937-107614937	NC_037328.1	107614937	107614937	SCHIP1	gene-SCHIP1	schwannomin interacting protein 1	-	gene	overlapping	0	0.0388642	92.3077	83.7838	79.3103	75.7576	86.8421	88.2353	100	100	89.1892	94.7368
NC_037328.1:107661005-107661005	NC_037328.1	107661005	107661005	SCHIP1	gene-SCHIP1	schwannomin interacting protein 1	-	gene	overlapping	0	0.000225047	100	100	91.3044	83.3333	80	0	82.1429	0	0	0
NC_037328.1:107919204-107919204	NC_037328.1	107919204	107919204	SCHIP1	gene-SCHIP1	schwannomin interacting protein 1	-	gene	overlapping	0	0.0177876	83.3333	87.5	78.5714	94.1176	75	27.7778	92	0	0	40.9091
NC_037328.1:10818298-10818298	NC_037328.1	10818298	10818298	null					Not found	0	0.0376323	66.0714	65.8228	70.7317	73.4375	71.7391	80	77.3438	87.1795	73.494	81.9444
NC_037328.1:108575748-108575748	NC_037328.1	108575748	108575748	null					Not found	0	0.0267841	42.8571	39.2857	55.1724	0	85.7143	88.8889	83.3333	84.2105	80	82.3529
NC_037328.1:109418573-109418573	NC_037328.1	109418573	109418573	SHOX2	gene-SHOX2	short stature homeobox 2	+	gene	overlapping	0	0.00453649	18.6047	20.6897	20.8333	11.1111	35.7143	0	0	2.85714	12.8205	0
NC_037328.1:110071326-110071326	NC_037328.1	110071326	110071326	VEPH1	gene-VEPH1	No description	+	gene	overlapping	0	0.0487995	14.8148	18.5185	8.57143	8.51064	13.6364	21.2121	31.3726	17.0213	21.2121	36.3636
NC_037328.1:110507274-110507274	NC_037328.1	110507274	110507274	null					Not found	0	0.0416501	27.5	10.5263	14.5833	4.87805	20.5128	20.8333	32	40.4255	40.9091	20.5882
NC_037328.1:1105499-1105499	NC_037328.1	1105499	1105499	SMIM11A	gene-SMIM11A	small integral membrane protein 11A	-	gene	overlapping	0	0.00204332	57.5	98.7342	94.8454	53.3333	96.1538	0	52.2124	31.9588	5.26316	0
NC_037328.1:111036152-111036152	NC_037328.1	111036152	111036152	null					Not found	0	0.017823	40.4255	26.5306	7.24638	16.6667	17.5	44.1176	44.4444	42.3729	42	35.8974
NC_037328.1:111646019-111646019	NC_037328.1	111646019	111646019	LOC107132205	gene-LOC107132205	No description	-	gene	overlapping	0	0.00382459	71.4286	90.2439	83.3333	75	64.2857	100	87.5	100	96.3636	100
NC_037328.1:111646109-111646109	NC_037328.1	111646109	111646109	LOC107132205	gene-LOC107132205	No description	-	gene	overlapping	0	0.0387019	61.5385	90.2439	83.3333	73.3333	79.3103	100	94.6429	97.5	85.4545	86.4865
NC_037328.1:111646110-111646110	NC_037328.1	111646110	111646110	LOC107132205	gene-LOC107132205	No description	-	gene	overlapping	0	0.00387421	57.1429	76.4706	75	79.1667	95.6522	100	93.75	100	94.1176	95.6522
NC_037328.1:111746597-111746597	NC_037328.1	111746597	111746597	GMPS	gene-GMPS	guanine monophosphate synthase	-	gene	overlapping	0	9.37355e-05	94.4444	66.6667	95.3488	98.3871	46.1538	0	46.9388	0	0	0
NC_037328.1:112161691-112161691	NC_037328.1	112161691	112161691	PLCH1	gene-PLCH1	No description	+	gene	overlapping	0	0.0488941	36.8421	52.381	37.1429	42.2222	51.6129	64.2857	58.8235	60	68.75	63.6364
NC_037328.1:112167790-112167790	NC_037328.1	112167790	112167790	PLCH1	gene-PLCH1	No description	+	gene	overlapping	0	4.8894e-05	89.6552	85	82.6087	88.2353	94.4444	0	69.2308	0	0	0
NC_037328.1:1132436-1132436	NC_037328.1	1132436	1132436	KCNE2	gene-KCNE2	potassium voltage-gated channel subfamily E regulatory subunit 2	-	gene	downstream	688	0.0166407	75	93.3333	89.4737	95.6522	80.6452	100	100	100	96.5517	100
NC_037328.1:113275109-113275109	NC_037328.1	113275109	113275109	GPR149	gene-GPR149	No description	+	gene	overlapping	0	0.034341	64	73.3333	89.4737	82.5	79.1667	84.2105	95.8333	92.3077	94.5946	83.3333
NC_037328.1:113394370-113394370	NC_037328.1	113394370	113394370	ARHGEF26	gene-ARHGEF26	Rho guanine nucleotide exchange factor 26	-	gene	overlapping	0	2.4089e-06	88	96	85	93.9394	68.75	0	38.4615	0	0	0
NC_037328.1:114767209-114767209	NC_037328.1	114767209	114767209	null					Not found	0	6.2298e-11	98.1481	100	96	95.7747	96.9697	0	4.7619	24.6575	30.3571	0
NC_037328.1:114790128-114790128	NC_037328.1	114790128	114790128	null					Not found	0	1.02983e-10	93.75	91.4286	100	85.2941	97.0588	0	5.88235	29.2683	16	0
NC_037328.1:114900735-114900735	NC_037328.1	114900735	114900735	null					Not found	0	6.41848e-08	97.1429	97.8261	98.5075	97.1014	96	0	51.0638	34.6667	16.6667	0
NC_037328.1:115272755-115272755	NC_037328.1	115272755	115272755	null					Not found	0	7.86844e-06	30.7692	38.0952	24.3902	33.3333	31.9149	90.3226	54.4304	84.7826	87.8049	79.3103
NC_037328.1:115272805-115272805	NC_037328.1	115272805	115272805	null					Not found	0	0.00569117	66.6667	66.6667	53.6585	66.1017	55.3191	87.0968	72.7273	82.2222	82.9268	82.7586
NC_037328.1:115385331-115385331	NC_037328.1	115385331	115385331	MBNL1	gene-MBNL1	muscleblind like splicing regulator 1	-	gene	overlapping	0	0.0124712	57.1429	56.25	48	51.7241	37.5	77.7778	65.7895	65.5172	80.9524	85.7143
NC_037328.1:115995747-115995747	NC_037328.1	115995747	115995747	null					Not found	0	0.000609518	95.8333	94.7368	95.8333	88	90.625	47.3684	51.7241	0	3.0303	66.6667
NC_037328.1:116577906-116577906	NC_037328.1	116577906	116577906	null					Not found	0	0.00012941	37.5	0	36.7347	1.88679	46	81.25	90.625	77.9661	90.2439	86.0465
NC_037328.1:116619874-116619874	NC_037328.1	116619874	116619874	IGSF10	gene-IGSF10	immunoglobulin superfamily%2C member 10	+	gene	overlapping	0	0.0115133	11.1111	5.88235	3.7037	4.34783	3.22581	17.2414	19.4444	18.1818	14.2857	18.75
NC_037328.1:116836826-116836826	NC_037328.1	116836826	116836826	MED12L	gene-MED12L	mediator complex subunit 12 like	-	gene	overlapping	0	0.00327127	60	85.7143	47.3684	95.4545	53.8462	100	93.75	95.8333	100	93.75
NC_037328.1:116982857-116982857	NC_037328.1	116982857	116982857	MED12L	gene-MED12L	mediator complex subunit 12 like	-	gene	overlapping	0	0.000246946	88.2353	85.7143	94.4444	94.1176	92.3077	47.0588	54.5455	75	58.3333	50
NC_037328.1:117379872-117379872	NC_037328.1	117379872	117379872	SIAH2	gene-SIAH2	siah E3 ubiquitin protein ligase 2	+	gene	overlapping	0	0.0140369	96.1538	100	100	78.2609	100	0	96.4286	55.5556	50	0
NC_037328.1:117500676-117500676	NC_037328.1	117500676	117500676	null					Not found	0	0.0179961	54.5455	89.4737	61.9048	82.6087	77.7778	100	96	92	85.1852	100
NC_037328.1:117891080-117891080	NC_037328.1	117891080	117891080	null					Not found	0	0.0463663	77.7778	100	80	100	75	75	54.5455	65.3846	67.7419	80
NC_037328.1:117954369-117954369	NC_037328.1	117954369	117954369	null					Not found	0	7.77084e-05	50	53.3333	28	18.75	53.3333	0	0	6.66667	10	0
NC_037328.1:118073524-118073524	NC_037328.1	118073524	118073524	null					Not found	0	0.002674	77.7778	85.4167	97.6744	74.1379	82.9787	65.9091	65.7534	52.7778	57.7778	45.7143
NC_037328.1:118214225-118214225	NC_037328.1	118214225	118214225	PFN2	gene-PFN2	profilin 2	+	gene	overlapping	0	0.0440239	92	100	88.2353	82.7586	75	100	100	96	92.8571	100
NC_037328.1:118450636-118450636	NC_037328.1	118450636	118450636	null					Not found	0	0.00280697	55.5556	0	47.8261	0	43.75	0	0	0	0	0
NC_037328.1:118726720-118726720	NC_037328.1	118726720	118726720	null					Not found	0	4.84787e-30	90.6977	75	84.6154	78.7879	82.8571	0	0	0	0	0
NC_037328.1:118805215-118805215	NC_037328.1	118805215	118805215	null					Not found	0	0.00356865	85.1064	78.6667	83.5052	73.5849	75	94.5946	88	95.7265	88.6598	92.3077
NC_037328.1:118805244-118805244	NC_037328.1	118805244	118805244	null					Not found	0	4.07352e-23	0	0	1.03093	0	1.08696	81.5789	49.505	86.3248	71.134	80
NC_037328.1:1192882-1192882	NC_037328.1	1192882	1192882	LOC112446832	gene-LOC112446832	No description	-	gene	overlapping	0	0.0123773	92.7273	90.3226	89.5522	93.75	91.0256	40.4762	46.7532	74.0741	71.7391	95.3488
NC_037328.1:119666526-119666526	NC_037328.1	119666526	119666526	null					Not found	0	0.0475526	59.1837	46.2963	61.0169	64.2857	55.7692	42.2222	48.5294	37.234	38.4615	57.1429
NC_037328.1:119821271-119821271	NC_037328.1	119821271	119821271	null					Not found	0	0.0382787	82.1429	0	0	100	50	95.6522	100	92	100	100
NC_037328.1:120890902-120890902	NC_037328.1	120890902	120890902	LOC112447745	gene-LOC112447745	No description	+	gene	overlapping	0	0.0442578	29.1667	22.8571	26.3158	32.9412	24.1935	24.3902	39.7959	42.8571	45.098	46.875
NC_037328.1:120921529-120921529	NC_037328.1	120921529	120921529	ZIC4	gene-ZIC4	No description	+	gene	upstream	941	0.0432283	17.3913	10	22.2222	33.3333	25	47.0588	45.7143	25	36	56.5217
NC_037328.1:120949884-120949884	NC_037328.1	120949884	120949884	null					Not found	0	0.0330381	4.7619	0	13.3333	0	8	36.3636	11.1111	8.33333	21.0526	31.5789
NC_037328.1:120949901-120949901	NC_037328.1	120949901	120949901	null					Not found	0	0.0331565	9.52381	7.69231	20	4.16667	12	36.3636	22.2222	20.8333	21.0526	42.1053
NC_037328.1:121110326-121110326	NC_037328.1	121110326	121110326	null					Not found	0	0.0027491	81.8182	97.2973	95.4545	97.4359	90	55.1724	45	31.5789	56.0976	95.6522
NC_037328.1:121537184-121537184	NC_037328.1	121537184	121537184	null					Not found	0	0.00671038	90.3226	94.5946	81.5789	81.25	87.5	63.8889	68	71.4286	76	70
NC_037328.1:121537208-121537208	NC_037328.1	121537208	121537208	null					Not found	0	0.00577831	93.5484	97.2973	97.3684	96.875	95.8333	88.8889	94	65.3061	32	40
NC_037328.1:121718592-121718592	NC_037328.1	121718592	121718592	null					Not found	0	0.000719736	81.25	100	94.1176	85	89.6552	38.4615	30	41.6667	42.8571	86.3636
NC_037328.1:121718626-121718626	NC_037328.1	121718626	121718626	null					Not found	0	0.0198935	81.25	88.8889	82.3529	85.7143	85.7143	53.8462	76.6667	60	71.4286	60
NC_037328.1:122350829-122350829	NC_037328.1	122350829	122350829	PLOD2	gene-PLOD2	procollagen-lysine%2C2-oxoglutarate 5-dioxygenase 2	+	gene	overlapping	0	0.0457403	11.9048	18.75	21.1538	18.6047	25.4545	32.2581	33.8983	25.4237	31.7073	34.4828
NC_037328.1:122643932-122643932	NC_037328.1	122643932	122643932	null					Not found	0	0.0149997	84	87.5	63.1579	78.9474	80	90.9091	97.4359	94.4444	89.4737	100
NC_037328.1:122644085-122644085	NC_037328.1	122644085	122644085	null					Not found	0	0.0138371	52	71.875	0	94.4444	72	100	92.3077	100	100	94.7368
NC_037328.1:123470976-123470976	NC_037328.1	123470976	123470976	null					Not found	0	0.0377865	61.1111	86.3636	64.2857	81.25	83.3333	100	89.2857	90.3226	100	86.6667
NC_037328.1:12365464-12365464	NC_037328.1	12365464	12365464	null					Not found	0	1.41604e-06	0	52.7778	0	0	0	90.9091	92.3077	89.6552	93.75	100
NC_037328.1:124057290-124057290	NC_037328.1	124057290	124057290	null					Not found	0	0.0170645	88.2353	86.2069	84.4444	88	73.8095	87.5	69.0476	53.8462	26.9231	42.8571
NC_037328.1:124999501-124999501	NC_037328.1	124999501	124999501	LOC101906694	gene-LOC101906694	No description	-	gene	overlapping	0	0.0425176	50	50	54.5455	56.5217	56.25	90.9091	63.6364	70	83.3333	75
NC_037328.1:125681921-125681921	NC_037328.1	125681921	125681921	SLC9A9	gene-SLC9A9	solute carrier family 9 member A9	+	gene	overlapping	0	0.030286	56.25	0	0	100	0	100	65.3846	88	88.2353	91.6667
NC_037328.1:1257496-1257496	NC_037328.1	1257496	1257496	null					Not found	0	1.70682e-05	93.9394	80	95.6522	91.8919	90.3226	50	36.1702	47.2222	44.4444	0
NC_037328.1:126017340-126017340	NC_037328.1	126017340	126017340	null					Not found	0	0.0315076	96.875	98.5294	97.9592	98.913	95.5224	87.5	96.875	67.0588	82.7586	96.8254
NC_037328.1:127010281-127010281	NC_037328.1	127010281	127010281	TFDP2	gene-TFDP2	transcription factor Dp-2	+	gene	overlapping	0	0.0441788	69.3333	80.3571	86.1538	86.0465	76.9231	100	96.9388	83.5443	88.2353	92.8571
NC_037328.1:127159724-127159724	NC_037328.1	127159724	127159724	GRK7	gene-GRK7	G protein-coupled receptor kinase 7	-	gene	overlapping	0	2.20538e-06	47.619	91.3044	85.7143	88.8889	84	0	3.7037	24.2424	21.2766	0
NC_037328.1:127284701-127284701	NC_037328.1	127284701	127284701	LOC104968752	gene-LOC104968752	No description	-	gene	overlapping	0	0.0454794	15.7895	32.6087	28.5714	27.8689	26.4151	37.037	49.2063	33.3333	37.2093	41.3793
NC_037328.1:127534818-127534818	NC_037328.1	127534818	127534818	ZBTB38	gene-ZBTB38	No description	-	gene	overlapping	0	0.0356466	95.4545	100	100	100	100	80.9524	94	93.5484	100	48.4848
NC_037328.1:127534950-127534950	NC_037328.1	127534950	127534950	ZBTB38	gene-ZBTB38	No description	-	gene	overlapping	0	0.00347633	31.8182	100	88.8889	96.9697	95.8333	0	50	0	0	51.5152
NC_037328.1:127535136-127535136	NC_037328.1	127535136	127535136	ZBTB38	gene-ZBTB38	No description	-	gene	overlapping	0	0.000735455	47.0588	68.1818	100	94.1176	87.5	0	33.3333	0	7.69231	36.3636
NC_037328.1:127854282-127854282	NC_037328.1	127854282	127854282	SPSB4	gene-SPSB4	splA/ryanodine receptor domain and SOCS box containing 4	-	gene	overlapping	0	0.0240108	62.1622	74.2857	71.0526	71.1111	65.8537	82.3529	81.25	87.234	100	74.0741
NC_037328.1:127872620-127872620	NC_037328.1	127872620	127872620	SPSB4	gene-SPSB4	splA/ryanodine receptor domain and SOCS box containing 4	-	gene	overlapping	0	3.32521e-09	57.8947	83.3333	69.2308	90.9091	75	0	15.7895	0	0	0
NC_037328.1:127895617-127895617	NC_037328.1	127895617	127895617	SPSB4	gene-SPSB4	splA/ryanodine receptor domain and SOCS box containing 4	-	gene	overlapping	0	0.000189167	46.6667	59.375	61.2903	50	50.8772	73.6842	79.3103	88.8889	79.5455	71.4286
NC_037328.1:128061420-128061420	NC_037328.1	128061420	128061420	null					Not found	0	0.00984028	92.1053	95.4545	91.6667	100	100	77.4193	93.2203	85.2459	69.2308	64.2857
NC_037328.1:129301478-129301478	NC_037328.1	129301478	129301478	null					Not found	0	0.00427433	87.5	94.4444	92.8571	95.4545	100	0	92	60	40	28.5714
NC_037328.1:129808986-129808986	NC_037328.1	129808986	129808986	null					Not found	0	0.0456396	77.5862	97.8261	87.7551	93.8462	90.9091	96.5517	83.3333	56.5217	30.3571	17.6471
NC_037328.1:129946382-129946382	NC_037328.1	129946382	129946382	LOC112447798	gene-LOC112447798	No description	-	gene	overlapping	0	0.000177865	97.7273	94.5946	95.9184	95	97.1429	53.3333	80.7692	1.92308	0	0
NC_037328.1:130035599-130035599	NC_037328.1	130035599	130035599	PRR23B	gene-PRR23B	No description	+	gene	upstream	1731	0.0178131	61.2903	32.3529	52	0	53.3333	96.4286	48	94.2857	86.9565	85.1852
NC_037328.1:130193144-130193144	NC_037328.1	130193144	130193144	null					Not found	0	0.0332179	28.5714	50	35.2941	56.25	46.1538	72.2222	66.6667	45.4545	66.6667	85
NC_037328.1:130641058-130641058	NC_037328.1	130641058	130641058	ESYT3	gene-ESYT3	No description	-	gene	overlapping	0	0.00569566	86.9565	0	27.7778	4.34783	57.6923	94.2857	95.1219	84.6154	90.9091	81.25
NC_037328.1:131228368-131228368	NC_037328.1	131228368	131228368	null					Not found	0	0.0141758	81.8182	83.3333	94.7368	77.7778	61.5385	100	100	93.3333	93.3333	100
NC_037328.1:131258068-131258068	NC_037328.1	131258068	131258068	null					Not found	0	0.0290793	39.1304	29.4118	45.4545	44.1176	30.7692	23.8095	6.45161	21.2121	26.9231	18.75
NC_037328.1:131258073-131258073	NC_037328.1	131258073	131258073	null					Not found	0	3.47827e-06	52.1739	70.5882	69.5652	64.7059	57.6923	19.0476	32.2581	18.1818	19.2308	18.75
NC_037328.1:131258117-131258117	NC_037328.1	131258117	131258117	null					Not found	0	3.90451e-05	34.7826	50	47.619	58.8235	45.8333	19.0476	16.129	15.1515	7.69231	6.25
NC_037328.1:131374835-131374835	NC_037328.1	131374835	131374835	LOC107132214	gene-LOC107132214	No description	+	gene	overlapping	0	0.00015627	69.1358	71.9298	54.902	57.6471	63.3333	84.4828	83.3333	86.5979	79.5455	78.3784
NC_037328.1:131377229-131377229	NC_037328.1	131377229	131377229	LOC107132214	gene-LOC107132214	No description	+	gene	overlapping	0	0.00243603	0	0	14.2857	0	4.54545	23.0769	23.913	27.5862	13.0435	25
NC_037328.1:132163640-132163640	NC_037328.1	132163640	132163640	null					Not found	0	0.0200781	100	100	100	92.1053	95.6522	61.5385	100	70.2703	53.8462	0
NC_037328.1:132552125-132552125	NC_037328.1	132552125	132552125	STAG1	gene-STAG1	No description	+	gene	overlapping	0	9.02931e-06	98.1818	96.3636	96.6102	91.8033	96.7213	61.7021	3.15789	0	2.43902	52.6316
NC_037328.1:132805383-132805383	NC_037328.1	132805383	132805383	STAG1	gene-STAG1	No description	+	gene	overlapping	0	0.0355804	100	96.7742	94.7368	95.5556	100	47.8261	97.3684	61.2245	76.1905	100
NC_037328.1:133506730-133506730	NC_037328.1	133506730	133506730	null					Not found	0	0.000888047	32.5	0	2.17391	0	38.3562	40.7407	79.0323	76.4706	81.8182	73.1707
NC_037328.1:133509978-133509978	NC_037328.1	133509978	133509978	null					Not found	0	0.0364213	70	65	84.2105	77.7778	53.3333	86.6667	88.8889	82.3529	92	92.8571
NC_037328.1:133509983-133509983	NC_037328.1	133509983	133509983	null					Not found	0	0.0140188	80	65	89.4737	81.4815	73.3333	100	96.2963	94.1176	92	92.8571
NC_037328.1:133603060-133603060	NC_037328.1	133603060	133603060	null					Not found	0	0.0364233	95.6522	95.2381	88.8889	91.3044	75	69.2308	75.8621	84.375	66.6667	63.1579
NC_037328.1:133810998-133810998	NC_037328.1	133810998	133810998	null					Not found	0	2.67713e-06	100	100	95	88.2353	100	58.3333	57.6923	33.3333	66.6667	18.1818
NC_037328.1:133844624-133844624	NC_037328.1	133844624	133844624	LOC112448276	gene-LOC112448276	No description	-	gene	downstream	610	0.00748921	81.8182	89.4737	78.0488	80.7692	48.8372	0	2.38095	31.25	40.9091	60.8696
NC_037328.1:134171144-134171144	NC_037328.1	134171144	134171144	EPHB1	gene-EPHB1	EPH receptor B1	-	gene	overlapping	0	0.0454794	89.6552	96	88.4615	100	100	80	78.125	87.5	82.3529	87.5
NC_037328.1:134249374-134249374	NC_037328.1	134249374	134249374	EPHB1	gene-EPHB1	EPH receptor B1	-	gene	overlapping	0	0.0024766	44.6809	78.3333	50.7937	58.2278	69.1176	22.5806	1.83486	28.169	30	0
NC_037328.1:1342870-1342870	NC_037328.1	1342870	1342870	null					Not found	0	6.57894e-06	100	100	95.8333	100	100	37.5	94.8718	25.9259	22.2222	41.3793
NC_037328.1:134325533-134325533	NC_037328.1	134325533	134325533	EPHB1	gene-EPHB1	EPH receptor B1	-	gene	overlapping	0	7.08493e-06	2.85714	0	37.931	0	54.8387	100	93.9394	100	100	100
NC_037328.1:134483845-134483845	NC_037328.1	134483845	134483845	EPHB1	gene-EPHB1	EPH receptor B1	-	gene	overlapping	0	0.0487035	0	53.3333	31.0345	100	95.2381	100	100	95.8333	100	94.1176
NC_037328.1:134509394-134509394	NC_037328.1	134509394	134509394	EPHB1	gene-EPHB1	EPH receptor B1	-	gene	overlapping	0	8.58774e-05	94.2308	97.6744	97.5	95	95.4545	0	6.66667	0	0	100
NC_037328.1:134515839-134515839	NC_037328.1	134515839	134515839	EPHB1	gene-EPHB1	EPH receptor B1	-	gene	overlapping	0	0.00259176	26.087	23.0769	26.087	25	31.25	53.8462	59.2593	68.1818	70.5882	33.3333
NC_037328.1:134538882-134538882	NC_037328.1	134538882	134538882	EPHB1	gene-EPHB1	EPH receptor B1	-	gene	overlapping	0	0.0199608	80	80.9524	80	74.0741	90.9091	96.7742	97.0588	88.2353	92.8571	95.4545
NC_037328.1:134675282-134675282	NC_037328.1	134675282	134675282	null					Not found	0	0.0142236	97.8261	92.8571	96.875	94.7368	100	83.871	95.5556	78.7879	86.4865	82.8571
NC_037328.1:135032384-135032384	NC_037328.1	135032384	135032384	null					Not found	0	0.000337243	91.3044	83.3333	92	100	100	0	4.34783	47.619	70	45.4545
NC_037328.1:135650213-135650213	NC_037328.1	135650213	135650213	LOC525947	gene-LOC525947	serotransferrin-like	-	gene	overlapping	0	0.0103628	61.5385	83.871	91.6667	94.7368	93.5484	57.1429	44.4444	0	0	57.1429
NC_037328.1:135981283-135981283	NC_037328.1	135981283	135981283	BFSP2	gene-BFSP2	beaded filament structural protein 2	-	gene	overlapping	0	0.000210892	52.9412	0	0	0	44.8276	92.8571	95.4545	88.8889	78.2609	93.3333
NC_037328.1:136093519-136093519	NC_037328.1	136093519	136093519	TMEM108	gene-TMEM108	transmembrane protein 108	-	gene	overlapping	0	0.0344579	32.1429	20	28.5714	34.7826	28.5714	12.5	8.33333	8.33333	26.6667	13.6364
NC_037328.1:136093603-136093603	NC_037328.1	136093603	136093603	TMEM108	gene-TMEM108	transmembrane protein 108	-	gene	overlapping	0	0.0150992	64.2857	84	75	71.7391	57.1429	28.125	50	29.1667	56.25	59.0909
NC_037328.1:136667047-136667047	NC_037328.1	136667047	136667047	null					Not found	0	8.05978e-11	82.8571	93.1034	33.3333	95.8333	84	0	0	0	0	0
NC_037328.1:136677859-136677859	NC_037328.1	136677859	136677859	null					Not found	0	0.041854	90	94.6667	92	89.3939	88.5714	74.359	36.6337	87.931	86.1538	75
NC_037328.1:136677873-136677873	NC_037328.1	136677873	136677873	null					Not found	0	2.3775e-05	87.5	92	86	93.9394	95.7143	0	52.4753	0	1.53846	37.5
NC_037328.1:136678012-136678012	NC_037328.1	136678012	136678012	null					Not found	0	0.000887312	40	0	38	0	0	79.4872	82.1782	98.2759	72.7273	75
NC_037328.1:136681901-136681901	NC_037328.1	136681901	136681901	null					Not found	0	1.32595e-11	96.1538	92.8571	50	100	94.2857	0	2.04082	0	0	0
NC_037328.1:136815564-136815564	NC_037328.1	136815564	136815564	NPHP3	gene-NPHP3	nephrocystin 3	+	gene	overlapping	0	0.0249079	0	3.125	6.25	0	0	23.0769	4.34783	9.09091	38.0952	5.26316
NC_037328.1:137222004-137222004	NC_037328.1	137222004	137222004	LOC112447887	gene-LOC112447887	No description	+	gene	overlapping	0	2.10548e-21	92	87.5	100	92.8571	100	0	3.57143	0	0	0
NC_037328.1:137324748-137324748	NC_037328.1	137324748	137324748	null					Not found	0	0.0208128	100	95.1219	96.875	97.2973	98	100	93.8776	41.3043	7.14286	0
NC_037328.1:137574905-137574905	NC_037328.1	137574905	137574905	null					Not found	0	0.00386415	79.3103	100	80.9524	100	96.1538	45	84.2105	0	0	0
NC_037328.1:137793159-137793159	NC_037328.1	137793159	137793159	CPNE4	gene-CPNE4	No description	+	gene	overlapping	0	0.0209864	72.2222	80.6452	70.2703	77.5	72.4138	91.6667	85.1351	85.7143	87.1429	83.7838
NC_037328.1:138265496-138265496	NC_037328.1	138265496	138265496	CPNE4	gene-CPNE4	No description	+	gene	overlapping	0	0.000574642	95.6522	100	100	94.8052	86.8421	42.2222	4.12371	72.8395	74.026	44.2623
NC_037328.1:138481393-138481393	NC_037328.1	138481393	138481393	LOC104971058	gene-LOC104971058	No description	+	gene	overlapping	0	3.77783e-07	96.9231	97.9167	98.5075	96.4286	93.4783	86.3636	79.096	73.5632	76.25	65.0794
NC_037328.1:138492962-138492962	NC_037328.1	138492962	138492962	LOC104971058	gene-LOC104971058	No description	+	gene	overlapping	0	0.00458482	95.8333	58.3333	29.7297	0	25.9259	94.4444	92.8571	97.0588	94.4444	92
NC_037328.1:1391239-1391239	NC_037328.1	1391239	1391239	MRPS6	gene-MRPS6	mitochondrial ribosomal protein S6	-	gene	overlapping	0	0.0123103	31.0345	21.0526	15.3846	37.037	19.3548	38.0952	42.8571	55.8824	45.4545	61.1111
NC_037328.1:1391301-1391301	NC_037328.1	1391301	1391301	MRPS6	gene-MRPS6	mitochondrial ribosomal protein S6	-	gene	overlapping	0	0.0388368	6.25	43.75	57.1429	40	18.75	68.75	50	62.5	57.1429	66.6667
NC_037328.1:1391302-1391302	NC_037328.1	1391302	1391302	MRPS6	gene-MRPS6	mitochondrial ribosomal protein S6	-	gene	overlapping	0	0.0126931	48.2759	21.0526	34.6154	48.1481	23.3333	61.9048	56.7568	52.9412	68.1818	72.2222
NC_037328.1:139147068-139147068	NC_037328.1	139147068	139147068	null					Not found	0	0.00112176	51.5152	93.3333	90	88.8889	98.3051	45.4545	55	35.7143	25	0
NC_037328.1:139147076-139147076	NC_037328.1	139147076	139147076	null					Not found	0	0.00178078	81.25	91.3044	90	92.5926	94.9153	86.3636	55	39.2857	23.5294	0
NC_037328.1:139191321-139191321	NC_037328.1	139191321	139191321	null					Not found	0	1.12757e-05	61.5385	0	38.2353	0	0	100	100	100	100	94.1176
NC_037328.1:139200818-139200818	NC_037328.1	139200818	139200818	null					Not found	0	0.0372928	81.25	68.9655	92.3077	60.6061	70.8333	85.7143	89.2857	95	92	91.3044
NC_037328.1:139200845-139200845	NC_037328.1	139200845	139200845	null					Not found	0	0.039391	93.75	79.3103	92.3077	82.3529	83.3333	100	100	100	88	95.6522
NC_037328.1:139563419-139563419	NC_037328.1	139563419	139563419	SH3BGR	gene-SH3BGR	SH3 domain binding glutamate rich protein	+	gene	overlapping	0	0.047574	76.7442	66.6667	80	77.551	77.2727	84	87.6543	86.2069	81.8182	89.6552
NC_037328.1:139609750-139609750	NC_037328.1	139609750	139609750	null					Not found	0	0.00142871	46.1538	50	75	53.5714	71.4286	0	33.3333	0	0	26.6667
NC_037328.1:139733454-139733454	NC_037328.1	139733454	139733454	B3GALT5	gene-B3GALT5	No description	+	gene	overlapping	0	0.00164487	100	96	100	97.9592	96.4286	93.1034	87.7551	87.037	85.4167	85.1852
NC_037328.1:139846867-139846867	NC_037328.1	139846867	139846867	IGSF5	gene-IGSF5	immunoglobulin superfamily member 5	+	gene	overlapping	0	0.0250698	93.75	100	94.1176	100	100	90.9091	50	100	86.6667	40
NC_037328.1:140141582-140141582	NC_037328.1	140141582	140141582	DSCAM	gene-DSCAM	No description	-	gene	overlapping	0	1.89665e-15	81.8182	97.7778	81.4815	100	96.5517	0	0	2.17391	0	0
NC_037328.1:140141587-140141587	NC_037328.1	140141587	140141587	DSCAM	gene-DSCAM	No description	-	gene	overlapping	0	4.78256e-28	90.9091	100	92.5926	98.0769	93.1034	0	0	2.17391	0	0
NC_037328.1:140894104-140894104	NC_037328.1	140894104	140894104	null					Not found	0	0.00325021	38.8889	50	37.8947	85.5556	90.7407	3.22581	79.3103	0	1.47059	0
NC_037328.1:140966763-140966763	NC_037328.1	140966763	140966763	null					Not found	0	0.00570221	37.5	100	96.1538	100	96.2963	57.1429	75.8621	14.2857	20	0
NC_037328.1:141101428-141101428	NC_037328.1	141101428	141101428	LOC112448000	gene-LOC112448000	No description	-	gene	overlapping	0	0.000724137	78.5714	96.6667	96.2963	93.5484	92.8571	0	1.88679	46.4286	69.2308	42.8571
NC_037328.1:141218515-141218515	NC_037328.1	141218515	141218515	LOC104970303	gene-LOC104970303	No description	-	gene	downstream	237	0.0211257	88.4615	72.7273	70	86.3636	69.5652	61.5385	45	53.5714	68.1818	30
NC_037328.1:141351296-141351296	NC_037328.1	141351296	141351296	null					Not found	0	0.0430795	54.5455	45.4545	42.3077	47.619	42.5	73.913	58.3333	70.7317	51.5152	62.5
NC_037328.1:141663525-141663525	NC_037328.1	141663525	141663525	null					Not found	0	0.0389017	55.8824	57.5758	69.6429	64.5833	60.4651	95.6522	72.1311	70.4545	72.4138	87.1795
NC_037328.1:141663667-141663667	NC_037328.1	141663667	141663667	null					Not found	0	0.00550076	66.6667	65.7895	54.2857	63.6364	70.9677	92.8571	77.1429	88.2353	82.7586	88.2353
NC_037328.1:141705957-141705957	NC_037328.1	141705957	141705957	MX1	gene-MX1	MX dynamin like GTPase 1	+	gene	overlapping	0	0.046102	80	72	73.4694	80.9524	69.2308	95.4545	78.125	90.3846	87.5	86.6667
NC_037328.1:141706075-141706075	NC_037328.1	141706075	141706075	MX1	gene-MX1	MX dynamin like GTPase 1	+	gene	overlapping	0	0.0173341	73.3333	76	68.75	80.9524	88	90.9091	87.5	92.3077	97.9167	86.2069
NC_037328.1:141706096-141706096	NC_037328.1	141706096	141706096	MX1	gene-MX1	MX dynamin like GTPase 1	+	gene	overlapping	0	0.00852192	73.3333	76	59.1837	73.8095	68	100	81.25	90.3846	95.8333	79.3103
NC_037328.1:141776402-141776402	NC_037328.1	141776402	141776402	null					Not found	0	0.0420888	53.8462	61.0169	64.1509	70.2703	62.7451	59.2593	82.0225	90.6667	69.863	92
NC_037328.1:141900431-141900431	NC_037328.1	141900431	141900431	null					Not found	0	0.0268941	95.4545	76.4706	95	92	73.913	93.3333	96.1538	100	100	100
NC_037328.1:141900456-141900456	NC_037328.1	141900456	141900456	null					Not found	0	0.0187007	86.3636	70.5882	61.9048	68	65.2174	86.6667	92.3077	93.1034	87.5	82.3529
NC_037328.1:141900539-141900539	NC_037328.1	141900539	141900539	null					Not found	0	0.00836841	45.4545	41.1765	50	60.8696	33.3333	64.2857	69.5652	76.9231	75	76.4706
NC_037328.1:142007076-142007076	NC_037328.1	142007076	142007076	null					Not found	0	1.54905e-08	100	96.5517	100	100	97.2222	0	47.3684	0	0	8.33333
NC_037328.1:142013317-142013317	NC_037328.1	142013317	142013317	RIPK4	gene-RIPK4	receptor interacting serine/threonine kinase 4	-	gene	overlapping	0	0.00400152	73.913	90.9091	86.3636	95.6522	100	100	100	100	100	100
NC_037328.1:142015423-142015423	NC_037328.1	142015423	142015423	RIPK4	gene-RIPK4	receptor interacting serine/threonine kinase 4	-	gene	overlapping	0	0.00274398	93.75	93.1034	87.5	97.2222	100	0	53.4884	77.7778	75	47.3684
NC_037328.1:142022218-142022218	NC_037328.1	142022218	142022218	RIPK4	gene-RIPK4	receptor interacting serine/threonine kinase 4	-	gene	overlapping	0	0.0495034	97.1429	94.7368	85.7143	91.3044	90	0	30.303	52.381	76.9231	100
NC_037328.1:142023054-142023054	NC_037328.1	142023054	142023054	RIPK4	gene-RIPK4	receptor interacting serine/threonine kinase 4	-	gene	overlapping	0	0.00826292	32	68.4211	64.7059	47.8261	37.5	15.3846	14.2857	7.69231	33.3333	23.0769
NC_037328.1:142023126-142023126	NC_037328.1	142023126	142023126	RIPK4	gene-RIPK4	receptor interacting serine/threonine kinase 4	-	gene	overlapping	0	0.0286484	96	94.7368	88.2353	100	100	76.9231	90.4762	80.7692	90.4762	69.2308
NC_037328.1:142025197-142025197	NC_037328.1	142025197	142025197	RIPK4	gene-RIPK4	receptor interacting serine/threonine kinase 4	-	gene	overlapping	0	0.000119114	95	100	100	95.4545	100	92.8571	57.1429	41.6667	10.3448	44.4444
NC_037328.1:142032162-142032162	NC_037328.1	142032162	142032162	RIPK4	gene-RIPK4	receptor interacting serine/threonine kinase 4	-	gene	overlapping	0	0.00155849	75.8621	76	68.5714	63.1579	70	96.5517	84.6154	100	89.2857	88.4615
NC_037328.1:142038657-142038657	NC_037328.1	142038657	142038657	RIPK4	gene-RIPK4	receptor interacting serine/threonine kinase 4	-	gene	downstream	1367	0.0204547	86.3636	93.3333	80	95.4545	100	53.3333	81.8182	76.4706	73.6842	60
NC_037328.1:142054902-142054902	NC_037328.1	142054902	142054902	null					Not found	0	0.0397367	92.1053	92.8571	93.9394	95.8333	100	87.5	76.4706	80.6452	92.1053	84.6154
NC_037328.1:142096316-142096316	NC_037328.1	142096316	142096316	PRDM15	gene-PRDM15	No description	-	gene	overlapping	0	0.0391874	100	100	100	100	100	94.1176	47.619	100	95.6522	100
NC_037328.1:142115451-142115451	NC_037328.1	142115451	142115451	PRDM15	gene-PRDM15	No description	-	gene	overlapping	0	2.51652e-06	80	93.75	88	90	92.8571	0	47.3684	0	0	0
NC_037328.1:142115483-142115483	NC_037328.1	142115483	142115483	PRDM15	gene-PRDM15	No description	-	gene	overlapping	0	0.0177094	80	93.75	76	85	92.8571	100	100	100	92.3077	96.4286
NC_037328.1:142115540-142115540	NC_037328.1	142115540	142115540	PRDM15	gene-PRDM15	No description	-	gene	overlapping	0	0.0311937	70	90.625	88	78.9474	92.8571	93.75	100	100	88.4615	100
NC_037328.1:142152361-142152361	NC_037328.1	142152361	142152361	C2CD2	gene-C2CD2	C2 calcium-dependent domain containing 2	-	gene	overlapping	0	0.00475879	90	100	92	94.8718	100	0	3.92157	64.8649	87.5	59.0909
NC_037328.1:142313677-142313677	NC_037328.1	142313677	142313677	null					Not found	0	1.49884e-08	92.6471	94.0476	86.6667	88.5714	84.0909	0	11.7647	0	2.53165	40.9639
NC_037328.1:142394308-142394308	NC_037328.1	142394308	142394308	UMODL1	gene-UMODL1	No description	+	gene	overlapping	0	0.0160945	95.2381	86.6667	92	88.8889	70.3704	100	100	100	100	92.8571
NC_037328.1:142522799-142522799	NC_037328.1	142522799	142522799	ABCG1	gene-ABCG1	ATP binding cassette subfamily G member 1	+	gene	overlapping	0	0.00145824	100	100	100	98.4127	92.3077	52.6316	69.3333	73.3333	82	100
NC_037328.1:142673258-142673258	NC_037328.1	142673258	142673258	TMPRSS3	gene-TMPRSS3	transmembrane serine protease 3	-	gene	overlapping	0	0.000453147	100	95.2381	100	100	100	100	85.1852	33.3333	33.3333	58.3333
NC_037328.1:142734805-142734805	NC_037328.1	142734805	142734805	UBASH3A	gene-UBASH3A	ubiquitin associated and SH3 domain containing A	+	gene	overlapping	0	0.0473878	90	100	100	96.6667	92.8571	53.8462	93.5484	62.963	82.6087	100
NC_037328.1:142788409-142788409	NC_037328.1	142788409	142788409	SLC37A1	gene-SLC37A1	No description	+	gene	overlapping	0	0.0248438	97.1429	83.3333	100	97.619	89.1892	52.381	43.3333	78.7879	64.2857	100
NC_037328.1:142869208-142869208	NC_037328.1	142869208	142869208	SLC37A1	gene-SLC37A1	No description	+	gene	overlapping	0	0.0245835	94.8718	97.6744	97.8261	100	85.4167	92.3077	96.2963	58.5366	27.027	50
NC_037328.1:143009922-143009922	NC_037328.1	143009922	143009922	PDE9A	gene-PDE9A	No description	+	gene	overlapping	0	0.0408826	91.6667	86.6667	95.4545	100	100	73.6842	5	68.75	70	100
NC_037328.1:143081505-143081505	NC_037328.1	143081505	143081505	null					Not found	0	0.00020046	76	59.0909	70.3704	64	66.6667	40	3.84615	13.3333	31.25	30.7692
NC_037328.1:1430982-1430982	NC_037328.1	1430982	1430982	MRPS6	gene-MRPS6	mitochondrial ribosomal protein S6	-	gene	overlapping	0	3.7147e-06	94.7368	95.2381	85.7143	100	100	0	54.1667	27.5862	33.3333	0
NC_037328.1:143148671-143148671	NC_037328.1	143148671	143148671	null					Not found	0	0.00122214	100	100	100	100	100	94.1176	47.3684	88	83.3333	100
NC_037328.1:143340192-143340192	NC_037328.1	143340192	143340192	null					Not found	0	0.0133932	94.1176	92.6829	96.5517	95.6522	92.3077	79.1667	91.5493	71.1538	67.3469	86.9565
NC_037328.1:143449455-143449455	NC_037328.1	143449455	143449455	LOC112448267	gene-LOC112448267	No description	+	gene	upstream	1144	1.10151e-17	87.8788	96.875	96.6102	100	86.3636	0	0	0	0	0
NC_037328.1:143449511-143449511	NC_037328.1	143449511	143449511	LOC112448267	gene-LOC112448267	No description	+	gene	upstream	1200	1.18008e-20	84.375	90.625	89.8305	92.3077	100	0	0	0	0	0
NC_037328.1:143512474-143512474	NC_037328.1	143512474	143512474	SIK1	gene-SIK1	No description	-	gene	upstream	87	0.000134622	35.1351	0	41.6667	0	53.3333	90	96.9697	97.5	83.871	100
NC_037328.1:143513388-143513388	NC_037328.1	143513388	143513388	SIK1	gene-SIK1	No description	-	gene	overlapping	0	0.0385817	97.4359	100	97.0588	93.9394	100	100	63.4615	66.6667	72	100
NC_037328.1:143521700-143521700	NC_037328.1	143521700	143521700	SIK1	gene-SIK1	No description	-	gene	overlapping	0	0.0465123	95.1219	97.4359	88.8889	81.8182	94.2857	73.913	78.3333	75.5556	94.8718	58.3333
NC_037328.1:143556027-143556027	NC_037328.1	143556027	143556027	null					Not found	0	0.000635624	80	83.3333	57.1429	87.5	80	0	66.6667	0	0	0
NC_037328.1:143556134-143556134	NC_037328.1	143556134	143556134	null					Not found	0	0.00162083	90	100	92.8571	93.75	100	50	66.6667	69.2308	57.1429	83.3333
NC_037328.1:143575726-143575726	NC_037328.1	143575726	143575726	LOC112448004	gene-LOC112448004	No description	+	gene	overlapping	0	0.0442926	94.1176	87.5	82.8571	88.5714	83.7838	0	73.913	57.1429	80	68.4211
NC_037328.1:143675675-143675675	NC_037328.1	143675675	143675675	HSF2BP	gene-HSF2BP	heat shock transcription factor 2 binding protein	-	gene	overlapping	0	0.00436128	100	88.4615	92.8571	94.4444	72.2222	81.25	44.7368	47.619	6.66667	0
NC_037328.1:143754652-143754652	NC_037328.1	143754652	143754652	RRP1B	gene-RRP1B	No description	+	gene	overlapping	0	0.0306173	38.7097	75	59.375	60.8696	70	81.8182	72.2222	80.4878	84.375	84.6154
NC_037328.1:143754714-143754714	NC_037328.1	143754714	143754714	RRP1B	gene-RRP1B	No description	+	gene	overlapping	0	0.0309671	38.7097	62.5	48.3871	54.3478	43.75	71.875	64.8649	68.2927	66.6667	61.5385
NC_037328.1:143754715-143754715	NC_037328.1	143754715	143754715	RRP1B	gene-RRP1B	No description	+	gene	overlapping	0	0.0225598	48.3871	28.5714	22.5806	46.1538	41.1765	57.8947	45.4545	72.4138	63.6364	88.4615
NC_037328.1:143755359-143755359	NC_037328.1	143755359	143755359	RRP1B	gene-RRP1B	No description	+	gene	overlapping	0	0.000372839	93.75	94.1176	100	93.3333	88.2353	86.6667	44.4444	10.5263	18.75	0
NC_037328.1:143793401-143793401	NC_037328.1	143793401	143793401	PDXK	gene-PDXK	pyridoxal kinase	+	gene	overlapping	0	0.0138812	65.1163	61.1111	43.2432	54.1667	48.4848	72.7273	71.1111	69.7674	75.5102	77.4193
NC_037328.1:143825908-143825908	NC_037328.1	143825908	143825908	null					Not found	0	0.0211259	96.9697	100	100	93.9394	100	100	96.4286	48.6487	26.3158	33.3333
NC_037328.1:143889621-143889621	NC_037328.1	143889621	143889621	null					Not found	0	0.000585103	92.8571	100	100	95.2381	94.7368	92.3077	80.7692	64.2857	30.7692	47.3684
NC_037328.1:143984925-143984925	NC_037328.1	143984925	143984925	null					Not found	0	0.00955401	78.3784	92.8571	97.6744	79.3103	87.5	0	67.3469	48.9362	67.5676	36.3636
NC_037328.1:144179266-144179266	NC_037328.1	144179266	144179266	null					Not found	0	0.0170156	0	0	18.1818	29.4118	13.3333	35	24	42.8571	35.2941	40.9091
NC_037328.1:144244726-144244726	NC_037328.1	144244726	144244726	DNMT3L	gene-DNMT3L	No description	-	gene	overlapping	0	0.000349851	51.6129	92	96.6667	100	96.875	0	88	0	0	0
NC_037328.1:144253736-144253736	NC_037328.1	144253736	144253736	DNMT3L	gene-DNMT3L	No description	-	gene	overlapping	0	0.0391704	13.6364	12	23.0769	0	22.7273	40.7407	38.4615	23.0769	34.7826	22.2222
NC_037328.1:144253779-144253779	NC_037328.1	144253779	144253779	DNMT3L	gene-DNMT3L	No description	-	gene	overlapping	0	0.00675913	13.0435	8	0	2.85714	13.6364	25	38.4615	15.3846	30.4348	22.2222
NC_037328.1:144253827-144253827	NC_037328.1	144253827	144253827	DNMT3L	gene-DNMT3L	No description	-	gene	overlapping	0	0.0369656	0	0	11.5385	5.71429	0	0	26.9231	15.3846	21.7391	27.7778
NC_037328.1:144253877-144253877	NC_037328.1	144253877	144253877	DNMT3L	gene-DNMT3L	No description	-	gene	overlapping	0	0.00112359	4.34783	0	3.84615	0	0	10.7143	30.7692	11.5385	26.087	11.1111
NC_037328.1:144394525-144394525	NC_037328.1	144394525	144394525	TRPM2	gene-TRPM2	No description	+	gene	overlapping	0	0.00614132	81.25	78.0488	83.7838	83.7838	82.2222	100	100	91.1111	88.2353	97.1429
NC_037328.1:144421164-144421164	NC_037328.1	144421164	144421164	null					Not found	0	0.021637	73.913	70.8333	69.2308	72.7273	66.6667	34.4828	63.6364	48.4848	58.8235	25
NC_037328.1:144421209-144421209	NC_037328.1	144421209	144421209	null					Not found	0	0.000158152	97.8261	95.6522	100	100	100	51.7241	0	54.5455	82.3529	39.2857
NC_037328.1:144450251-144450251	NC_037328.1	144450251	144450251	TSPEAR	gene-TSPEAR	thrombospondin-type laminin G domain and EAR repeats	-	gene	overlapping	0	0.023293	69.3878	75	84	82.6667	82.3529	46.4286	78.3784	51.8519	64	52.1739
NC_037328.1:144450497-144450497	NC_037328.1	144450497	144450497	TSPEAR	gene-TSPEAR	thrombospondin-type laminin G domain and EAR repeats	-	gene	overlapping	0	0.0249456	70.2128	66.6667	63.2653	55.2632	57.6923	29.6296	61.1111	36	41.6667	38.0952
NC_037328.1:144456320-144456320	NC_037328.1	144456320	144456320	TSPEAR	gene-TSPEAR	thrombospondin-type laminin G domain and EAR repeats	-	gene	overlapping	0	0.00451418	93.75	100	100	100	80	100	52.9412	31.25	23.3333	38.4615
NC_037328.1:144465958-144465958	NC_037328.1	144465958	144465958	TSPEAR	gene-TSPEAR	thrombospondin-type laminin G domain and EAR repeats	-	gene	overlapping	0	0.0106916	86.3636	81.8182	85.7143	90	83.3333	0	77.2727	54.5455	45.4545	45.4545
NC_037328.1:144659236-144659236	NC_037328.1	144659236	144659236	UBE2G2	gene-UBE2G2	ubiquitin conjugating enzyme E2 G2	-	gene	overlapping	0	0.029949	100	96	94.4444	100	96.2963	0	60	73.3333	78.2609	100
NC_037328.1:144674974-144674974	NC_037328.1	144674974	144674974	UBE2G2	gene-UBE2G2	ubiquitin conjugating enzyme E2 G2	-	gene	overlapping	0	0.0437943	89.3617	94.7368	98.1818	94.5455	93.75	89.2857	94.6429	84.9315	76.5625	60.8696
NC_037328.1:144674991-144674991	NC_037328.1	144674991	144674991	UBE2G2	gene-UBE2G2	ubiquitin conjugating enzyme E2 G2	-	gene	overlapping	0	0.0109583	61.7021	0	56.3636	0	45.8333	96.4286	96.4286	87.8378	78.125	73.913
NC_037328.1:144675021-144675021	NC_037328.1	144675021	144675021	UBE2G2	gene-UBE2G2	ubiquitin conjugating enzyme E2 G2	-	gene	overlapping	0	0.0364982	93.617	97.3684	96.3636	100	100	100	96.4286	64.8649	73.4375	34.7826
NC_037328.1:144675069-144675069	NC_037328.1	144675069	144675069	UBE2G2	gene-UBE2G2	ubiquitin conjugating enzyme E2 G2	-	gene	overlapping	0	0.0269886	95.7447	94.7368	98.1818	100	100	100	91.0714	93.2432	76.5625	65.2174
NC_037328.1:144675077-144675077	NC_037328.1	144675077	144675077	UBE2G2	gene-UBE2G2	ubiquitin conjugating enzyme E2 G2	-	gene	overlapping	0	0.0288978	85.1064	94.7368	100	98.1818	93.75	92.8571	87.5	85.1351	73.4375	56.5217
NC_037328.1:144724169-144724169	NC_037328.1	144724169	144724169	PTTG1IP	gene-PTTG1IP	PTTG1 interacting protein	-	gene	overlapping	0	0.00488765	73.3333	60	69.7368	65.7534	75	43.3962	60.2273	45.977	54.2373	40
NC_037328.1:144724178-144724178	NC_037328.1	144724178	144724178	PTTG1IP	gene-PTTG1IP	PTTG1 interacting protein	-	gene	overlapping	0	0.00290634	85	73.3333	80.2632	69.863	68.75	45.283	65.9091	54.6512	55.9322	50
NC_037328.1:144758454-144758454	NC_037328.1	144758454	144758454	ITGB2	gene-ITGB2	integrin subunit beta 2	-	gene	upstream	1085	0.0312979	92.8571	83.3333	83.3333	100	80	100	100	100	95	100
NC_037328.1:144837977-144837977	NC_037328.1	144837977	144837977	null					Not found	0	0.00392428	100	91.6667	90	96.1538	87.5	90	47.8261	57.8947	69.697	70
NC_037328.1:144849513-144849513	NC_037328.1	144849513	144849513	LOC101906512	gene-LOC101906512	No description	+	gene	overlapping	0	0.0139409	55.102	68.0851	77.7778	75.8621	69.2308	0	67.6471	28.8889	20.9302	33.3333
NC_037328.1:144849863-144849863	NC_037328.1	144849863	144849863	LOC101906512	gene-LOC101906512	No description	+	gene	overlapping	0	2.30017e-05	83.3333	84.6154	66.6667	86.2069	60.7143	0	43.9024	3.33333	0	0
NC_037328.1:144870671-144870671	NC_037328.1	144870671	144870671	null					Not found	0	0.000615029	94.7368	88.8889	72.2222	85.7143	93.3333	52.9412	48	0	0	0
NC_037328.1:144891317-144891317	NC_037328.1	144891317	144891317	null					Not found	0	1.09206e-05	39.1304	0	25	0	56	100	93.1818	91.8919	100	92.8571
NC_037328.1:144917779-144917779	NC_037328.1	144917779	144917779	null					Not found	0	0.00511553	91.6667	87.5	100	86.6667	100	42.8571	90.9091	20	23.8095	70
NC_037328.1:144962400-144962400	NC_037328.1	144962400	144962400	ADARB1	gene-ADARB1	No description	+	gene	overlapping	0	0.000690953	4	0	46.6667	0	0	30	50	91.8919	93.75	92.3077
NC_037328.1:144981630-144981630	NC_037328.1	144981630	144981630	ADARB1	gene-ADARB1	No description	+	gene	overlapping	0	0.0353658	47.8261	53.5714	48.3871	50	60	56.5217	69.3878	63.6364	80	80
NC_037328.1:144981656-144981656	NC_037328.1	144981656	144981656	ADARB1	gene-ADARB1	No description	+	gene	overlapping	0	0.0438892	13.0435	17.8571	32.2581	20.8333	30	50	36.7347	43.1818	32.5	35
NC_037328.1:144981702-144981702	NC_037328.1	144981702	144981702	ADARB1	gene-ADARB1	No description	+	gene	overlapping	0	0.0302187	21.7391	42.8571	25.8064	41.6667	30	41.6667	53.0612	54.5455	57.5	45
NC_037328.1:144981737-144981737	NC_037328.1	144981737	144981737	ADARB1	gene-ADARB1	No description	+	gene	overlapping	0	0.0428047	39.1304	60.7143	48.3871	54.1667	65	62.5	69.3878	70.4545	75	70
NC_037328.1:145053063-145053063	NC_037328.1	145053063	145053063	ADARB1	gene-ADARB1	No description	+	gene	overlapping	0	0.0206898	89.2857	91.6667	88.5714	74.359	90.9091	100	100	100	92.5926	92.3077
NC_037328.1:145066808-145066808	NC_037328.1	145066808	145066808	null					Not found	0	0.0106377	100	93.9394	96.4286	100	86.9565	42.1053	93.8776	0	0	61.9048
NC_037328.1:145100897-145100897	NC_037328.1	145100897	145100897	POFUT2	gene-POFUT2	protein O-fucosyltransferase 2	-	gene	overlapping	0	0.00459064	94.1176	100	100	100	100	47.3684	92.1053	40.625	38.7097	100
NC_037328.1:145154778-145154778	NC_037328.1	145154778	145154778	LOC112448009	gene-LOC112448009	No description	-	gene	overlapping	0	0.0267468	94.7368	93.3333	88.8889	91.6667	100	0	80.7692	54.5455	62.5	90
NC_037328.1:145157715-145157715	NC_037328.1	145157715	145157715	LOC112448009	gene-LOC112448009	No description	-	gene	overlapping	0	0.0241507	57.1429	73.3333	39.1304	70.3704	65.3846	56.25	29.0323	33.3333	34.6154	0
NC_037328.1:145207608-145207608	NC_037328.1	145207608	145207608	COL18A1	gene-COL18A1	collagen type XVIII alpha 1 chain	+	gene	overlapping	0	5.32353e-05	84.7826	92.8571	96.875	100	83.0189	3.7037	63.4615	26.8293	26.6667	0
NC_037328.1:145212040-145212040	NC_037328.1	145212040	145212040	COL18A1	gene-COL18A1	collagen type XVIII alpha 1 chain	+	gene	overlapping	0	3.76618e-07	91.3044	100	82.7586	96.4286	90.9091	0	37.037	31.4286	30.4348	0
NC_037328.1:145269842-145269842	NC_037328.1	145269842	145269842	COL18A1	gene-COL18A1	collagen type XVIII alpha 1 chain	+	gene	overlapping	0	0.0322765	100	100	92.3077	96.2963	95.6522	86.6667	93.3333	73.3333	80.6452	90.9091
NC_037328.1:145485509-145485509	NC_037328.1	145485509	145485509	PCBP3	gene-PCBP3	poly(rC) binding protein 3	+	gene	overlapping	0	0.00941413	94.4444	88.8889	80	86.9565	95	45.4545	86.6667	62.5	47.0588	71.4286
NC_037328.1:145552975-145552975	NC_037328.1	145552975	145552975	PCBP3	gene-PCBP3	poly(rC) binding protein 3	+	gene	overlapping	0	0.0297359	95.8333	90.9091	94.1176	84.2105	95.4545	95.6522	87.0968	43.75	21.0526	23.0769
NC_037328.1:145565331-145565331	NC_037328.1	145565331	145565331	PCBP3	gene-PCBP3	poly(rC) binding protein 3	+	gene	overlapping	0	5.51224e-05	91.3044	100	100	100	100	50	54.5455	72.093	92.3077	37.5
NC_037328.1:145596997-145596997	NC_037328.1	145596997	145596997	PCBP3	gene-PCBP3	poly(rC) binding protein 3	+	gene	overlapping	0	3.47427e-08	87.5	100	100	96.1538	92.8571	50	55.8824	33.3333	58.3333	54.1667
NC_037328.1:1455984-1455984	NC_037328.1	1455984	1455984	MRPS6	gene-MRPS6	mitochondrial ribosomal protein S6	-	gene	downstream	818	0.034099	30.4348	30.4348	19.2308	37.1429	20	57.5758	50	29.7297	51.7241	60
NC_037328.1:145607789-145607789	NC_037328.1	145607789	145607789	PCBP3	gene-PCBP3	poly(rC) binding protein 3	+	gene	overlapping	0	0.0380112	90.3226	84.6154	100	89.4737	93.1034	42.8571	97.0588	65	75.7576	20
NC_037328.1:145619835-145619835	NC_037328.1	145619835	145619835	PCBP3	gene-PCBP3	poly(rC) binding protein 3	+	gene	overlapping	0	0.00173784	90.3226	94.1176	95.8333	87.5	88.8889	38.4615	93.75	34.6154	47.0588	61.1111
NC_037328.1:145659937-145659937	NC_037328.1	145659937	145659937	null					Not found	0	0.034341	83.3333	95	80	83.871	83.3333	96.6667	97.6744	100	88.2353	95.4545
NC_037328.1:145730478-145730478	NC_037328.1	145730478	145730478	null					Not found	0	5.22504e-05	0	0	71.4286	0	46.6667	100	100	100	95.6522	100
NC_037328.1:145740305-145740305	NC_037328.1	145740305	145740305	null					Not found	0	0.0346518	95.6522	95.1219	92	96.5517	95.3846	48.9796	94.5455	70.8333	83.3333	93.5484
NC_037328.1:145790022-145790022	NC_037328.1	145790022	145790022	null					Not found	0	0.000180592	61.5385	0	56.7568	1.88679	50	89.6552	96.0784	100	96.5517	97.2973
NC_037328.1:145791376-145791376	NC_037328.1	145791376	145791376	null					Not found	0	0.0212069	100	100	100	100	100	91.6667	40	100	100	57.1429
NC_037328.1:145838287-145838287	NC_037328.1	145838287	145838287	COL6A2	gene-COL6A2	collagen type VI alpha 2 chain	+	gene	upstream	125	0.000558421	95.4545	95.8333	96.1538	90.625	97.3684	84.2105	70.9677	70	70.7317	84.6154
NC_037328.1:145948497-145948497	NC_037328.1	145948497	145948497	MCM3AP	gene-MCM3AP	minichromosome maintenance complex component 3 associated protein	-	gene	overlapping	0	0.0353568	92.3077	96.4286	92.5926	93.9394	100	92.8571	90.6977	67.5	82.2222	29.4118
NC_037328.1:146002976-146002976	NC_037328.1	146002976	146002976	C1H21orf58	gene-C1H21orf58	No description	-	gene	overlapping	0	0.0333267	0	14.8148	9.09091	18.1818	10	25	38.8889	35.7143	37.5	6.66667
NC_037328.1:146002993-146002993	NC_037328.1	146002993	146002993	C1H21orf58	gene-C1H21orf58	No description	-	gene	overlapping	0	0.0463067	30.7692	48.1481	40.9091	63.6364	40	58.3333	66.6667	71.4286	62.5	73.3333
NC_037328.1:146002997-146002997	NC_037328.1	146002997	146002997	C1H21orf58	gene-C1H21orf58	No description	-	gene	overlapping	0	0.0116515	7.69231	25.9259	22.7273	31.8182	20	45.8333	50	50	33.3333	66.6667
NC_037328.1:146050488-146050488	NC_037328.1	146050488	146050488	PCNT	gene-PCNT	No description	+	gene	overlapping	0	0.00362484	100	89.4737	100	97.0588	100	55	95.9184	48.1481	74.1936	66.6667
NC_037328.1:146050526-146050526	NC_037328.1	146050526	146050526	PCNT	gene-PCNT	No description	+	gene	overlapping	0	0.0121688	96	100	100	97.0588	100	95	91.8367	70.3704	80.6452	88.8889
NC_037328.1:146087296-146087296	NC_037328.1	146087296	146087296	PCNT	gene-PCNT	No description	+	gene	overlapping	0	0.000630258	100	100	100	95.8333	100	63.1579	85	0	0	0
NC_037328.1:146087369-146087369	NC_037328.1	146087369	146087369	PCNT	gene-PCNT	No description	+	gene	overlapping	0	1.17245e-05	100	100	100	100	100	63.1579	90	40.625	25	0
NC_037328.1:146182355-146182355	NC_037328.1	146182355	146182355	DIP2A	gene-DIP2A	No description	+	gene	overlapping	0	0.0312892	93.3333	81.8182	100	95.8333	100	61.5385	93.75	71.4286	85.7143	8.33333
NC_037328.1:146182444-146182444	NC_037328.1	146182444	146182444	DIP2A	gene-DIP2A	No description	+	gene	overlapping	0	0.0190874	93.3333	100	94.7368	95.8333	100	84.6154	75	85.7143	92.8571	75
NC_037328.1:146182534-146182534	NC_037328.1	146182534	146182534	DIP2A	gene-DIP2A	No description	+	gene	overlapping	0	0.0116799	93.3333	100	100	100	96.5517	100	75	78.5714	57.1429	91.6667
NC_037328.1:146263474-146263474	NC_037328.1	146263474	146263474	null					Not found	0	0.0134979	13.3333	4.16667	2.77778	0	8.33333	16	33.3333	13.8889	15.7895	26.6667
NC_037328.1:146263505-146263505	NC_037328.1	146263505	146263505	null					Not found	0	0.0389515	6.45161	0	0	0	8.33333	8	26.6667	2.77778	21.0526	13.3333
NC_037328.1:146263598-146263598	NC_037328.1	146263598	146263598	null					Not found	0	0.00344345	16.129	8.33333	0	7.69231	8.33333	40	36.6667	17.1429	21.0526	40
NC_037328.1:146263612-146263612	NC_037328.1	146263612	146263612	null					Not found	0	0.00757737	9.67742	25	16.6667	7.69231	4.16667	28	41.3793	27.7778	31.5789	36.6667
NC_037328.1:146264274-146264274	NC_037328.1	146264274	146264274	null					Not found	0	0.0488591	27.7778	38.8889	23.8095	8.33333	9.09091	18.75	42.8571	45.8333	44	70
NC_037328.1:146264284-146264284	NC_037328.1	146264284	146264284	null					Not found	0	0.00369476	22.2222	27.7778	0	8.33333	9.09091	31.25	46.4286	29.1667	52	55
NC_037328.1:146264303-146264303	NC_037328.1	146264303	146264303	null					Not found	0	0.000103443	5.55556	5.55556	4.7619	0	0	12.5	42.8571	20.8333	36	50
NC_037328.1:146264305-146264305	NC_037328.1	146264305	146264305	null					Not found	0	0.000524779	5.55556	5.55556	0	0	0	6.25	35.7143	20.8333	20	35
NC_037328.1:146264307-146264307	NC_037328.1	146264307	146264307	null					Not found	0	0.000453797	5.55556	5.55556	0	0	4.54545	6.25	42.8571	20.8333	32	45
NC_037328.1:146264309-146264309	NC_037328.1	146264309	146264309	null					Not found	0	0.00142122	16.6667	5.55556	4.7619	8.33333	0	43.75	42.8571	16.6667	32	30
NC_037328.1:146264324-146264324	NC_037328.1	146264324	146264324	null					Not found	0	0.00742737	16.6667	0	0	4.16667	9.09091	18.75	28.5714	33.3333	20	20
NC_037328.1:146264373-146264373	NC_037328.1	146264373	146264373	null					Not found	0	0.00542096	27.7778	38.8889	27.2727	48	18.1818	50	53.5714	62.5	84	80
NC_037328.1:146264375-146264375	NC_037328.1	146264375	146264375	null					Not found	0	0.0161097	27.7778	27.7778	27.2727	36	18.1818	37.5	46.4286	63.6364	64	45
NC_037328.1:146264398-146264398	NC_037328.1	146264398	146264398	null					Not found	0	0.00840666	44.4444	16.6667	45.4545	44	42.8571	68.75	53.5714	70.8333	68	85
NC_037328.1:146264405-146264405	NC_037328.1	146264405	146264405	null					Not found	0	0.00763369	66.6667	16.6667	50	60	42.8571	81.25	82.1429	65.2174	83.3333	85
NC_037328.1:146264425-146264425	NC_037328.1	146264425	146264425	null					Not found	0	0.00245623	61.1111	55.5556	63.6364	52	63.6364	81.25	85.7143	83.3333	80	90
NC_037328.1:146264433-146264433	NC_037328.1	146264433	146264433	null					Not found	0	0.0059243	33.3333	16.6667	13.6364	8	13.6364	37.5	42.8571	34.7826	40	65
NC_037328.1:146264453-146264453	NC_037328.1	146264453	146264453	null					Not found	0	0.0210086	38.8889	33.3333	40.9091	12	27.2727	56.25	46.4286	45.8333	76	60
NC_037328.1:146264455-146264455	NC_037328.1	146264455	146264455	null					Not found	0	0.00505381	38.8889	33.3333	59.0909	32	45.4545	68.75	82.1429	58.3333	72	75
NC_037328.1:146264469-146264469	NC_037328.1	146264469	146264469	null					Not found	0	0.02996	33.3333	22.2222	40.9091	36	40.9091	43.75	67.8571	41.6667	64	75
NC_037328.1:146412603-146412603	NC_037328.1	146412603	146412603	null					Not found	0	0.0128309	55.1724	0	0	0	23.5294	36	44.4444	71.875	70.3704	100
NC_037328.1:146527827-146527827	NC_037328.1	146527827	146527827	FBXO25	gene-FBXO25	F-box protein 25	+	gene	downstream	260	0.0100766	20.8333	7.40741	9.67742	11.5385	15.2542	5.88235	24.6154	62.069	59.2593	47.619
NC_037328.1:146658488-146658488	NC_037328.1	146658488	146658488	null					Not found	0	0.0369626	25	40.9091	45	0	30.7692	35.7143	41.9355	76	91.6667	76.9231
NC_037328.1:146975345-146975345	NC_037328.1	146975345	146975345	RUNX1	gene-RUNX1	runt related transcription factor 1	-	gene	overlapping	0	0.0151382	41.6667	85	56	93.1034	81.25	100	96.875	91.3044	93.3333	94.4444
NC_037328.1:146996498-146996498	NC_037328.1	146996498	146996498	RUNX1	gene-RUNX1	runt related transcription factor 1	-	gene	overlapping	0	1.63832e-07	94.7368	93.3333	94.7368	87.5	75	0	38.8889	5.26316	0	0
NC_037328.1:147031033-147031033	NC_037328.1	147031033	147031033	RUNX1	gene-RUNX1	runt related transcription factor 1	-	gene	overlapping	0	5.21392e-07	92	100	95.6522	97.4359	93.3333	3.84615	43.75	50	52	46.1538
NC_037328.1:147044271-147044271	NC_037328.1	147044271	147044271	RUNX1	gene-RUNX1	runt related transcription factor 1	-	gene	overlapping	0	0.000709271	100	92.3077	100	100	100	58.3333	40	60	70	100
NC_037328.1:147068996-147068996	NC_037328.1	147068996	147068996	RUNX1	gene-RUNX1	runt related transcription factor 1	-	gene	overlapping	0	0.0392818	75	54.5455	57.1429	58.8235	61.2903	84.6154	75	80.7692	75	81.8182
NC_037328.1:147069066-147069066	NC_037328.1	147069066	147069066	RUNX1	gene-RUNX1	runt related transcription factor 1	-	gene	overlapping	0	0.036479	46.4286	46.6667	44.4444	71.4286	51.7241	70	56.8627	81.4815	81.25	81.8182
NC_037328.1:147069084-147069084	NC_037328.1	147069084	147069084	RUNX1	gene-RUNX1	runt related transcription factor 1	-	gene	overlapping	0	0.0118613	35.7143	53.3333	50	60	58.6207	70	60.7843	85.1852	84.375	84.8485
NC_037328.1:147069152-147069152	NC_037328.1	147069152	147069152	RUNX1	gene-RUNX1	runt related transcription factor 1	-	gene	overlapping	0	0.0315302	39.2857	50	50	68.5714	51.7241	60	60.7843	74.0741	87.5	90.9091
NC_037328.1:147069180-147069180	NC_037328.1	147069180	147069180	RUNX1	gene-RUNX1	runt related transcription factor 1	-	gene	overlapping	0	0.00864861	42.8571	53.3333	47.2222	71.4286	58.6207	80	66	85.1852	87.5	87.8788
NC_037328.1:147069183-147069183	NC_037328.1	147069183	147069183	RUNX1	gene-RUNX1	runt related transcription factor 1	-	gene	overlapping	0	0.0347704	28.5714	30	41.6667	51.4286	37.931	60	50.9804	44.4444	75	72.7273
NC_037328.1:147073712-147073712	NC_037328.1	147073712	147073712	RUNX1	gene-RUNX1	runt related transcription factor 1	-	gene	overlapping	0	0.0069792	3.125	0	2.85714	3.22581	3.33333	6.66667	21.4286	15.2174	7.89474	14.2857
NC_037328.1:147247989-147247989	NC_037328.1	147247989	147247989	null					Not found	0	0.0168075	82.6087	100	100	86.6667	100	68.75	77.5	76	70.5882	63.6364
NC_037328.1:147473273-147473273	NC_037328.1	147473273	147473273	null					Not found	0	0.0227208	100	93.3333	83.3333	92.8571	92.3077	68.75	46.1538	85.7143	69.2308	83.3333
NC_037328.1:147511035-147511035	NC_037328.1	147511035	147511035	LOC112448047	gene-LOC112448047	No description	+	gene	downstream	1368	0.0011284	93.75	100	100	100	100	61.9048	96.875	78.9474	82.3529	71.4286
NC_037328.1:147948462-147948462	NC_037328.1	147948462	147948462	LOC104971069	gene-LOC104971069	No description	-	gene	overlapping	0	2.83479e-06	91.3044	100	94.7368	93.1034	83.3333	0	50	0	0	0
NC_037328.1:147948492-147948492	NC_037328.1	147948492	147948492	LOC104971069	gene-LOC104971069	No description	-	gene	overlapping	0	2.29041e-06	91.3044	100	89.4737	93.1034	87.5	0	50	0	0	0
NC_037328.1:147973961-147973961	NC_037328.1	147973961	147973961	LOC104971069	gene-LOC104971069	No description	-	gene	overlapping	0	0.00437171	59.0909	59.0909	69.5652	57.1429	50	27.2727	37.5	26.4706	5.88235	43.75
NC_037328.1:148102840-148102840	NC_037328.1	148102840	148102840	null					Not found	0	0.0431538	86.1111	96.5517	93.75	90.625	93.9394	93.75	86.4865	61.5385	31.5789	0
NC_037328.1:148318225-148318225	NC_037328.1	148318225	148318225	SETD4	gene-SETD4	SET domain containing 4	-	gene	overlapping	0	0.0310335	84.6154	100	88.8889	74.0741	100	50	89.4737	65.2174	62.069	58.8235
NC_037328.1:148464687-148464687	NC_037328.1	148464687	148464687	DOPEY2	gene-DOPEY2	No description	+	gene	overlapping	0	0.000467596	90	85.7143	71.4286	85.1852	85.7143	0	64.8649	0	0	31.25
NC_037328.1:148503582-148503582	NC_037328.1	148503582	148503582	DOPEY2	gene-DOPEY2	No description	+	gene	overlapping	0	0.012633	18.75	52.9412	10.5263	23.0769	43.4783	53.3333	48.6487	64.2857	68.9655	64.7059
NC_037328.1:148517136-148517136	NC_037328.1	148517136	148517136	DOPEY2	gene-DOPEY2	No description	+	gene	overlapping	0	0.0350427	85.7143	68.1818	36	78.9474	50	84.6154	86.9565	100	86.9565	76.4706
NC_037328.1:148542672-148542672	NC_037328.1	148542672	148542672	DOPEY2	gene-DOPEY2	No description	+	gene	overlapping	0	0.00570011	78.125	93.9394	90.4762	89.1892	100	0	85	0	6.45161	62.069
NC_037328.1:148550835-148550835	NC_037328.1	148550835	148550835	DOPEY2	gene-DOPEY2	No description	+	gene	overlapping	0	4.76824e-05	100	100	100	95.2381	100	0	94.2308	0	0	0
NC_037328.1:148569741-148569741	NC_037328.1	148569741	148569741	DOPEY2	gene-DOPEY2	No description	+	gene	overlapping	0	0.0436519	63.6364	76.3158	75.8621	75	77.7778	60	59.6154	66.6667	52.9412	58.3333
NC_037328.1:148569801-148569801	NC_037328.1	148569801	148569801	DOPEY2	gene-DOPEY2	No description	+	gene	overlapping	0	0.00160007	42.4242	92.1053	89.6552	94.5946	100	48	0	33.3333	32.6923	2.77778
NC_037328.1:148569807-148569807	NC_037328.1	148569807	148569807	DOPEY2	gene-DOPEY2	No description	+	gene	overlapping	0	0.0101345	66.6667	94.7368	96.5517	81.0811	85.7143	72	56.6038	53.3333	67.3077	61.1111
NC_037328.1:148569851-148569851	NC_037328.1	148569851	148569851	DOPEY2	gene-DOPEY2	No description	+	gene	overlapping	0	0.036507	81.8182	94.7368	96.5517	94.5946	96.4286	80	77.3585	86.6667	86.5385	75
NC_037328.1:148676924-148676924	NC_037328.1	148676924	148676924	CHAF1B	gene-CHAF1B	chromatin assembly factor 1 subunit B	+	gene	overlapping	0	0.0351342	95.4545	95.8333	95.8333	96.4286	100	52.6316	97.2222	62.8571	63.6364	100
NC_037328.1:148690506-148690506	NC_037328.1	148690506	148690506	null					Not found	0	0.00120208	100	100	90.4762	92.5926	100	50	89.2857	44.4444	16	0
NC_037328.1:148693356-148693356	NC_037328.1	148693356	148693356	null					Not found	0	0.000742382	100	100	100	96.9697	95.6522	58.3333	66.6667	62.5	76.9231	100
NC_037328.1:148731604-148731604	NC_037328.1	148731604	148731604	null					Not found	0	0.00160885	100	100	96.1538	96.5517	97.0588	42.8571	100	29.4118	17.3913	57.1429
NC_037328.1:148731697-148731697	NC_037328.1	148731697	148731697	null					Not found	0	0.0114357	90.625	95.2381	92	89.6552	91.1765	47.619	97.7273	30.303	13.0435	57.1429
NC_037328.1:148779554-148779554	NC_037328.1	148779554	148779554	null					Not found	0	0.0015634	45	96.5517	95.6522	93.9394	89.2857	46.6667	56.6667	0	0	0
NC_037328.1:148810381-148810381	NC_037328.1	148810381	148810381	null					Not found	0	0.00020059	90.625	89.4737	90.3226	87.5	75	0	86.6667	0	0	0
NC_037328.1:148835946-148835946	NC_037328.1	148835946	148835946	null					Not found	0	0.0201398	85	93.75	96	97.3684	100	0	100	58.8235	60.6061	20
NC_037328.1:148875336-148875336	NC_037328.1	148875336	148875336	null					Not found	0	0.0043516	50	65	58.8235	59.2593	48.5714	0	68.75	0	0	0
NC_037328.1:148884852-148884852	NC_037328.1	148884852	148884852	null					Not found	0	0.00738184	64.7059	93.3333	83.3333	65	87.5	0	84.2105	0	4.34783	35.2941
NC_037328.1:148949835-148949835	NC_037328.1	148949835	148949835	null					Not found	0	0.00778682	0	0	0	0	0	40	55.1724	0	0	30.7692
NC_037328.1:148973600-148973600	NC_037328.1	148973600	148973600	SIM2	gene-SIM2	No description	+	gene	overlapping	0	0.0313863	21.0526	6.25	16.6667	6.25	0	33.3333	20.6897	47.3684	33.3333	18.75
NC_037328.1:149023877-149023877	NC_037328.1	149023877	149023877	SIM2	gene-SIM2	No description	+	gene	overlapping	0	0.0486189	4.16667	10.5263	7.40741	7.69231	0	22.2222	10.5263	12.5	21.7391	21.875
NC_037328.1:149136433-149136433	NC_037328.1	149136433	149136433	HLCS	gene-HLCS	No description	-	gene	overlapping	0	0.00545313	96	100	100	91.3044	94.7368	54.5455	96.875	61.2903	70	31.25
NC_037328.1:149182008-149182008	NC_037328.1	149182008	149182008	HLCS	gene-HLCS	No description	-	gene	overlapping	0	5.08579e-05	100	100	100	100	96.7742	0	0	45.2381	63.0435	55.1724
NC_037328.1:149463862-149463862	NC_037328.1	149463862	149463862	VPS26C	gene-VPS26C	VPS26 endosomal protein sorting factor C	-	gene	overlapping	0	8.17599e-08	98.0769	100	98.0392	100	100	2.77778	62.8571	49.2063	68.6567	36.3636
NC_037328.1:149542459-149542459	NC_037328.1	149542459	149542459	null					Not found	0	1.15041e-06	66.6667	70.5882	76	58.8235	71.4286	31.25	6.25	14.2857	27.2727	0
NC_037328.1:149610834-149610834	NC_037328.1	149610834	149610834	DYRK1A	gene-DYRK1A	dual specificity tyrosine phosphorylation regulated kinase 1A	+	gene	overlapping	0	0.00901704	72.3404	91.4894	86.8852	80	82.9787	60	62.8571	63.4921	69.7674	71.7949
NC_037328.1:149618933-149618933	NC_037328.1	149618933	149618933	DYRK1A	gene-DYRK1A	dual specificity tyrosine phosphorylation regulated kinase 1A	+	gene	overlapping	0	0.00105447	69.0476	85.7143	75	74.5098	69.4444	36.8421	65.3846	34.0909	25	30.4348
NC_037328.1:149652736-149652736	NC_037328.1	149652736	149652736	DYRK1A	gene-DYRK1A	dual specificity tyrosine phosphorylation regulated kinase 1A	+	gene	overlapping	0	1.79135e-09	93.75	100	100	90	88.8889	0	35.7143	16.6667	6.25	0
NC_037328.1:149652762-149652762	NC_037328.1	149652762	149652762	DYRK1A	gene-DYRK1A	dual specificity tyrosine phosphorylation regulated kinase 1A	+	gene	overlapping	0	0.0367549	100	90	100	100	100	100	42.8571	91.6667	93.75	58.3333
NC_037328.1:149724330-149724330	NC_037328.1	149724330	149724330	null					Not found	0	0.00552753	50	52.9412	70.8333	66.6667	68	92.3077	73.0769	90	95.2381	100
NC_037328.1:149724356-149724356	NC_037328.1	149724356	149724356	null					Not found	0	0.0343984	90.9091	82.3529	87.5	91.6667	80	100	100	96.6667	100	86.6667
NC_037328.1:149724391-149724391	NC_037328.1	149724391	149724391	null					Not found	0	0.00209536	41.6667	47.0588	25	50	44	92.3077	52	83.3333	90.4762	86.6667
NC_037328.1:149727899-149727899	NC_037328.1	149727899	149727899	null					Not found	0	0.0121222	100	96.2963	100	100	100	62.5	97.561	80.7692	69.4444	100
NC_037328.1:149727915-149727915	NC_037328.1	149727915	149727915	null					Not found	0	0.0130869	100	100	100	93.3333	94.1176	66.6667	90.2439	80.7692	69.4444	100
NC_037328.1:149913486-149913486	NC_037328.1	149913486	149913486	KCNJ6	gene-KCNJ6	No description	-	gene	overlapping	0	0.0434528	72.7273	76.4706	75	78.9474	80	58.8235	51.1628	60	70.3704	61.1111
NC_037328.1:150010360-150010360	NC_037328.1	150010360	150010360	null					Not found	0	0.0287133	80.7692	94.4444	93.3333	75	75.8621	0	81.8182	45	59.0909	61.1111
NC_037328.1:150010527-150010527	NC_037328.1	150010527	150010527	null					Not found	0	0.013542	81.4815	60	86.6667	67.8571	79.3103	81.8182	100	95	95.4545	94.4444
NC_037328.1:150130525-150130525	NC_037328.1	150130525	150130525	null					Not found	0	0.00932645	72	65	0	96.9697	52.381	100	97.561	95.2381	95.6522	100
NC_037328.1:150539220-150539220	NC_037328.1	150539220	150539220	LOC107132222	gene-LOC107132222	No description	-	gene	overlapping	0	0.00158232	93.75	100	92.7273	94.5455	89.4737	0	50	44.4444	62.7907	84.2105
NC_037328.1:150653627-150653627	NC_037328.1	150653627	150653627	null					Not found	0	0.0455543	11.5385	12.1212	51.4286	25	26.6667	62.5	42.5532	42.1053	41.1765	46.875
NC_037328.1:150653643-150653643	NC_037328.1	150653643	150653643	null					Not found	0	0.0241296	7.69231	0	28.5714	10.7143	17.3913	37.5	29.7872	28.9474	28.8462	31.25
NC_037328.1:150653677-150653677	NC_037328.1	150653677	150653677	null					Not found	0	0.00207324	0	0	14.2857	7.14286	4.34783	20.8333	21.2766	26.3158	21.1538	18.75
NC_037328.1:150653742-150653742	NC_037328.1	150653742	150653742	null					Not found	0	0.0336259	7.69231	6.06061	22.8571	21.4286	23.913	37.5	27.6596	34.2105	26.9231	40.625
NC_037328.1:150656374-150656374	NC_037328.1	150656374	150656374	null					Not found	0	0.0197816	73.6842	91.3044	93.1034	90.9091	90.3226	56.25	56	55.2632	79.1667	91.6667
NC_037328.1:150738985-150738985	NC_037328.1	150738985	150738985	ERG	gene-ERG	ERG%2C ETS transcription factor	-	gene	overlapping	0	0.0349402	48.7179	46.1538	56	65.625	47.3684	77.7778	67.5	69.5652	78.5714	60
NC_037328.1:150743941-150743941	NC_037328.1	150743941	150743941	ERG	gene-ERG	ERG%2C ETS transcription factor	-	gene	overlapping	0	0.0473777	71.4286	90.4762	81.8182	68.1818	75	70.5882	58.8235	50	40	70
NC_037328.1:150744028-150744028	NC_037328.1	150744028	150744028	ERG	gene-ERG	ERG%2C ETS transcription factor	-	gene	overlapping	0	0.016841	85.7143	100	86.3636	77.2727	93.3333	76.4706	77.7778	56.6667	60	60
NC_037328.1:150835166-150835166	NC_037328.1	150835166	150835166	ERG	gene-ERG	ERG%2C ETS transcription factor	-	gene	overlapping	0	0.0462622	86.6667	85.1852	81.8182	79.4118	80.6452	85.7143	94.2857	100	88.8889	100
NC_037328.1:150869573-150869573	NC_037328.1	150869573	150869573	ERG	gene-ERG	ERG%2C ETS transcription factor	-	gene	overlapping	0	0.0132105	84.375	85.7143	86.8421	79.5918	87.8049	95.2381	92.9825	96.4286	100	93.3333
NC_037328.1:150869605-150869605	NC_037328.1	150869605	150869605	ERG	gene-ERG	ERG%2C ETS transcription factor	-	gene	overlapping	0	1.12494e-08	93.75	96.4286	94.8718	97.9592	90.2439	0	35.0877	0	0	0
NC_037328.1:150869778-150869778	NC_037328.1	150869778	150869778	ERG	gene-ERG	ERG%2C ETS transcription factor	-	gene	overlapping	0	0.0187342	86.6667	89.2857	95	83.6735	73.1707	71.4286	68.4211	66.6667	76	60
NC_037328.1:150869779-150869779	NC_037328.1	150869779	150869779	ERG	gene-ERG	ERG%2C ETS transcription factor	-	gene	overlapping	0	0.000398447	91.6667	78.2609	96.1538	95.4545	100	38.8889	74.4681	67.6471	63.2653	65
NC_037328.1:150895244-150895244	NC_037328.1	150895244	150895244	ERG	gene-ERG	ERG%2C ETS transcription factor	-	gene	overlapping	0	0.0303063	71.4286	76.4706	75.7576	82.7586	84.2105	0	75.7576	22.5806	28.5714	72.2222
NC_037328.1:150905781-150905781	NC_037328.1	150905781	150905781	ERG	gene-ERG	ERG%2C ETS transcription factor	-	gene	overlapping	0	0.000119177	95.4545	100	100	100	100	0	11.1111	30	25	100
NC_037328.1:150905839-150905839	NC_037328.1	150905839	150905839	ERG	gene-ERG	ERG%2C ETS transcription factor	-	gene	overlapping	0	0.02692	95.4545	93.3333	100	77.7778	80.9524	0	82.8571	30	25	90
NC_037328.1:150971509-150971509	NC_037328.1	150971509	150971509	null					Not found	0	0.0327596	41.0256	45	39.4737	39.4737	42.3077	19.0476	31.25	25	34.375	18.1818
NC_037328.1:150971693-150971693	NC_037328.1	150971693	150971693	null					Not found	0	0.00776692	84.2105	92.1053	92.1053	92.1053	88.4615	95.2381	36.7347	44.2308	46.875	0
NC_037328.1:150973071-150973071	NC_037328.1	150973071	150973071	null					Not found	0	0.00176013	93.75	90.4762	87.1795	87.5	93.0233	81.8182	51.0638	53.0612	39.3939	0
NC_037328.1:151050655-151050655	NC_037328.1	151050655	151050655	null					Not found	0	0.0293136	45.8333	27.2727	100	100	56.25	100	100	95.2381	100	100
NC_037328.1:151101566-151101566	NC_037328.1	151101566	151101566	null					Not found	0	0.0494407	48.1481	79.0698	77.1429	55.9322	67.5	82.7586	79.7101	97.8723	92.1053	69.697
NC_037328.1:151101796-151101796	NC_037328.1	151101796	151101796	null					Not found	0	0.0143172	57.8947	57.971	60	47.2527	56.25	27.027	43.5484	35.9223	51.1905	38.5714
NC_037328.1:151223037-151223037	NC_037328.1	151223037	151223037	LOC104971076	gene-LOC104971076	No description	-	gene	overlapping	0	0.0162921	2.7027	50	55.814	47.0588	53.3333	91.3044	50	95.5556	76	95.2381
NC_037328.1:151254451-151254451	NC_037328.1	151254451	151254451	null					Not found	0	5.13499e-07	90	92.8571	100	82.3529	84.2105	0	33.3333	31.8182	8.33333	0
NC_037328.1:151294553-151294553	NC_037328.1	151294553	151294553	null					Not found	0	0.00131036	64	62.8571	58.6207	68.9655	63.3333	29.4118	40.5405	27.5862	38.0952	0
NC_037328.1:151366615-151366615	NC_037328.1	151366615	151366615	null					Not found	0	0.00211517	100	100	100	92.3077	100	41.1765	42.8571	56.5217	80	100
NC_037328.1:151429670-151429670	NC_037328.1	151429670	151429670	null					Not found	0	0.0034439	87.5	78.5714	80	78.7879	90.4762	35.2941	77.7778	45.7143	37.931	55.5556
NC_037328.1:151429682-151429682	NC_037328.1	151429682	151429682	null					Not found	0	0.00039014	91.6667	92.8571	100	96.9697	85.7143	35.2941	88.8889	57.1429	37.931	44.4444
NC_037328.1:151467449-151467449	NC_037328.1	151467449	151467449	null					Not found	0	0.0293452	89.6552	84.6154	92.3077	75	90	94.1176	47.2222	69.2308	40	29.4118
NC_037328.1:151588539-151588539	NC_037328.1	151588539	151588539	LOC530102	gene-LOC530102	No description	-	gene	overlapping	0	0.00656662	86.3636	80.9524	73.3333	96.1538	100	100	100	100	100	100
NC_037328.1:151707295-151707295	NC_037328.1	151707295	151707295	LOC530102	gene-LOC530102	No description	-	gene	overlapping	0	0.00717186	85.5263	41.3793	100	83.75	74.4681	30.7692	60.2339	32.5301	26.9231	36.8421
NC_037328.1:152048457-152048457	NC_037328.1	152048457	152048457	LOC112448102	gene-LOC112448102	No description	-	gene	overlapping	0	4.693e-06	95	100	96.7742	90.625	100	56.5217	50	78.9474	75.6757	54.5455
NC_037328.1:152288269-152288269	NC_037328.1	152288269	152288269	SH3BP5	gene-SH3BP5	SH3 domain binding protein 5	-	gene	overlapping	0	4.83471e-09	93.1034	92.3077	90.9091	94.4444	92.8571	21.4286	38.4615	33.3333	2.94118	6.66667
NC_037328.1:152307701-152307701	NC_037328.1	152307701	152307701	SH3BP5	gene-SH3BP5	SH3 domain binding protein 5	-	gene	overlapping	0	2.90498e-05	100	94.4444	100	97.4359	76.9231	44	59.0909	39.6552	18.1818	0
NC_037328.1:152329752-152329752	NC_037328.1	152329752	152329752	SH3BP5	gene-SH3BP5	SH3 domain binding protein 5	-	gene	overlapping	0	0.0482568	100	53.8462	91.3044	92.5926	90.9091	63.6364	52.7778	82.3529	62.069	0
NC_037328.1:152384355-152384355	NC_037328.1	152384355	152384355	null					Not found	0	0.0314185	40	40	90	88.2353	16.6667	84.6154	95.4545	86.6667	88.2353	85.7143
NC_037328.1:152454450-152454450	NC_037328.1	152454450	152454450	EAF1	gene-EAF1	ELL associated factor 1	+	gene	overlapping	0	5.78538e-05	80	83.3333	90	80	78.5714	23.5294	36.3636	37.037	50	0
NC_037328.1:152466637-152466637	NC_037328.1	152466637	152466637	null					Not found	0	0.00968909	100	100	100	97.2222	100	100	62.5	84.2105	66.6667	0
NC_037328.1:152533739-152533739	NC_037328.1	152533739	152533739	COLQ	gene-COLQ	collagen like tail subunit of asymmetric acetylcholinesterase	-	gene	overlapping	0	0.0420315	72.7273	85	76.9231	70.2703	74.1936	86.3636	90.3226	81.6327	87.2727	92.3077
NC_037328.1:152585060-152585060	NC_037328.1	152585060	152585060	null					Not found	0	0.0148671	88.0597	87.6712	83.3333	84.4444	88.8889	58.3333	87.3563	74.7664	65.8824	64.7059
NC_037328.1:152665841-152665841	NC_037328.1	152665841	152665841	BTD	gene-BTD	biotinidase	+	gene	overlapping	0	2.29604e-06	76.9231	90	85.1852	92	79.1667	0	46.4286	33.3333	15.7895	27.2727
NC_037328.1:152937523-152937523	NC_037328.1	152937523	152937523	LOC100848527	gene-LOC100848527	No description	+	gene	overlapping	0	0.0350541	71.4286	69.5652	76.9231	70.3704	80	93.3333	86.6667	83.7838	89.6552	90
NC_037328.1:152949101-152949101	NC_037328.1	152949101	152949101	LOC100848527	gene-LOC100848527	No description	+	gene	overlapping	0	0.0422207	21.0526	0	22.2222	6.25	8.33333	0	5.26316	0	0	0
NC_037328.1:152994832-152994832	NC_037328.1	152994832	152994832	LOC101907539	gene-LOC101907539	No description	+	gene	overlapping	0	0.00359712	72.2222	80	83.3333	80	66.6667	100	90.3226	100	95.4545	100
NC_037328.1:152994848-152994848	NC_037328.1	152994848	152994848	LOC101907539	gene-LOC101907539	No description	+	gene	overlapping	0	0.00103769	66.6667	85	75	72	61.5385	94.7368	90.3226	100	100	100
NC_037328.1:152994936-152994936	NC_037328.1	152994936	152994936	LOC101907539	gene-LOC101907539	No description	+	gene	overlapping	0	0.00400372	55.5556	70	66.6667	64	53.8462	89.4737	80.6452	100	90.9091	83.3333
NC_037328.1:152994956-152994956	NC_037328.1	152994956	152994956	LOC101907539	gene-LOC101907539	No description	+	gene	overlapping	0	0.000217041	61.1111	80	58.3333	72	23.0769	94.7368	96.7742	100	90.9091	100
NC_037328.1:152994967-152994967	NC_037328.1	152994967	152994967	LOC101907539	gene-LOC101907539	No description	+	gene	overlapping	0	0.000952768	72.2222	75	75	68	30.7692	100	96.7742	86.6667	95.4545	91.6667
NC_037328.1:152994969-152994969	NC_037328.1	152994969	152994969	LOC101907539	gene-LOC101907539	No description	+	gene	overlapping	0	0.0014111	77.7778	85	75	68	46.1538	100	96.7742	93.3333	90.9091	100
NC_037328.1:152995000-152995000	NC_037328.1	152995000	152995000	LOC101907539	gene-LOC101907539	No description	+	gene	overlapping	0	0.00611661	72.2222	80	91.6667	70.8333	61.5385	100	93.5484	86.6667	95.4545	100
NC_037328.1:152995002-152995002	NC_037328.1	152995002	152995002	LOC101907539	gene-LOC101907539	No description	+	gene	overlapping	0	0.000194354	72.2222	75	66.6667	60	46.1538	100	96.7742	86.6667	90.9091	100
NC_037328.1:152995005-152995005	NC_037328.1	152995005	152995005	LOC101907539	gene-LOC101907539	No description	+	gene	overlapping	0	0.0051168	83.3333	80	91.6667	72	76.9231	100	96.7742	93.3333	95.4545	100
NC_037328.1:152995026-152995026	NC_037328.1	152995026	152995026	LOC101907539	gene-LOC101907539	No description	+	gene	overlapping	0	0.00117586	88.2353	80	83.3333	72	69.2308	100	100	93.3333	95.4545	100
NC_037328.1:153018203-153018203	NC_037328.1	153018203	153018203	null					Not found	0	6.17004e-07	42.5	50	23.8095	26.9231	17.1429	92.3077	71.0526	90	93.0233	95.8333
NC_037328.1:153018228-153018228	NC_037328.1	153018228	153018228	null					Not found	0	1.29251e-05	50	46.875	42.8571	50	22.8571	92.3077	71.0526	83.3333	88.3721	87.5
NC_037328.1:153018237-153018237	NC_037328.1	153018237	153018237	null					Not found	0	0.000396195	47.5	59.375	45.2381	69.2308	28.5714	92.3077	76.3158	80	86.0465	91.6667
NC_037328.1:153018259-153018259	NC_037328.1	153018259	153018259	null					Not found	0	2.16179e-06	25	18.75	28.5714	15.3846	11.4286	69.2308	47.3684	63.3333	72.093	79.1667
NC_037328.1:153018302-153018302	NC_037328.1	153018302	153018302	null					Not found	0	2.45385e-07	27.5	40.625	21.4286	26.9231	14.2857	100	68.4211	83.3333	90.6977	100
NC_037328.1:153018305-153018305	NC_037328.1	153018305	153018305	null					Not found	0	2.33796e-11	27.5	37.5	42.5	34.6154	22.8571	100	81.5789	83.3333	88.3721	87.5
NC_037328.1:153018308-153018308	NC_037328.1	153018308	153018308	null					Not found	0	0.0353237	40	40.625	43.9024	61.5385	25.7143	100	86.8421	66.6667	62.7907	41.6667
NC_037328.1:153090450-153090450	NC_037328.1	153090450	153090450	null					Not found	0	0.0011638	84.8485	83.7209	93.3333	78.7879	73.3333	27.7778	59.5238	63.8889	48.6487	62.963
NC_037328.1:153090500-153090500	NC_037328.1	153090500	153090500	null					Not found	0	0.000366049	72.7273	88.3721	90	90.9091	93.3333	50	57.1429	58.3333	54.0541	70.3704
NC_037328.1:153112624-153112624	NC_037328.1	153112624	153112624	null					Not found	0	0.00656662	89.6552	84.6154	94.4444	89.1892	76.1905	0	43.75	19.0476	25	93.75
NC_037328.1:153141369-153141369	NC_037328.1	153141369	153141369	null					Not found	0	0.0112423	87.7551	92.3077	73.0769	79.0698	95.4545	20.6897	93.2203	31.25	21.4286	47.0588
NC_037328.1:153209677-153209677	NC_037328.1	153209677	153209677	GALNT15	gene-GALNT15	polypeptide N-acetylgalactosaminyltransferase 15	+	gene	overlapping	0	0.00730372	93.3333	87.5	86.6667	74.0741	73.913	100	93.75	100	100	100
NC_037328.1:153250689-153250689	NC_037328.1	153250689	153250689	null					Not found	0	0.0254149	13.7931	19.5122	17.5	30.9091	18.8679	13.6364	9.52381	0	10.2564	8.57143
NC_037328.1:153254327-153254327	NC_037328.1	153254327	153254327	null					Not found	0	0.0316498	58.0645	43.3333	50	48.3871	47.8261	28.9474	34.9398	32.7273	43.5484	42.8571
NC_037328.1:153254370-153254370	NC_037328.1	153254370	153254370	null					Not found	0	0.000352704	93.5484	90	90.625	85.4839	89.1304	68.4211	78.3133	75	67.7419	71.4286
NC_037328.1:153254414-153254414	NC_037328.1	153254414	153254414	null					Not found	0	0.0318905	85.4839	86.6667	71.875	80.6452	69.5652	57.8947	62.6506	53.5714	72.5807	69.0476
NC_037328.1:153320766-153320766	NC_037328.1	153320766	153320766	null					Not found	0	0.00370032	96.2963	100	100	94.2857	100	100	92.8571	40.7407	46.1538	30
NC_037328.1:153349893-153349893	NC_037328.1	153349893	153349893	RFTN1	gene-RFTN1	No description	-	gene	overlapping	0	0.00945994	96	95.2381	100	93.9394	95.6522	39.2857	95.8333	44.4444	39.1304	93.3333
NC_037328.1:153361981-153361981	NC_037328.1	153361981	153361981	RFTN1	gene-RFTN1	No description	-	gene	overlapping	0	0.00521838	90.3226	100	93.3333	100	100	45.1613	92.6829	26.087	34.8837	91.3044
NC_037328.1:153395157-153395157	NC_037328.1	153395157	153395157	RFTN1	gene-RFTN1	No description	-	gene	overlapping	0	0.000514089	100	100	94.1176	100	100	0	43.75	35.7143	64.2857	89.4737
NC_037328.1:153436539-153436539	NC_037328.1	153436539	153436539	RFTN1	gene-RFTN1	No description	-	gene	overlapping	0	0.000946588	94.1176	73.913	93.3333	95.2381	95.8333	27.2727	89.5833	18.4211	29.4118	41.6667
NC_037328.1:153445441-153445441	NC_037328.1	153445441	153445441	RFTN1	gene-RFTN1	No description	-	gene	overlapping	0	0.0296226	68.9655	80	75	70.9677	72.7273	77.7778	89.5833	88.2353	87.0968	90.4762
NC_037328.1:153445468-153445468	NC_037328.1	153445468	153445468	RFTN1	gene-RFTN1	No description	-	gene	overlapping	0	0.00996483	65.5172	76	62.5	77.4193	68.1818	88.8889	89.5833	84.8485	83.871	90.4762
NC_037328.1:153445492-153445492	NC_037328.1	153445492	153445492	RFTN1	gene-RFTN1	No description	-	gene	overlapping	0	0.0438804	68.9655	88	53.125	74.1936	54.5455	77.7778	87.5	81.8182	87.0968	90.4762
NC_037328.1:153445541-153445541	NC_037328.1	153445541	153445541	RFTN1	gene-RFTN1	No description	-	gene	overlapping	0	0.0434144	58.6207	72	56.25	70.9677	63.6364	77.7778	85.1064	72.7273	83.871	76.1905
NC_037328.1:153445754-153445754	NC_037328.1	153445754	153445754	RFTN1	gene-RFTN1	No description	-	gene	overlapping	0	0.0332179	71.875	82.8571	83.3333	79.3103	88	84.6154	92.8571	94.5946	95.4545	93.1034
NC_037328.1:153461172-153461172	NC_037328.1	153461172	153461172	RFTN1	gene-RFTN1	No description	-	gene	overlapping	0	0.0391916	89.4737	90.3226	100	93.5484	95.2381	80	38.2979	93.75	80	0
NC_037328.1:153544546-153544546	NC_037328.1	153544546	153544546	RFTN1	gene-RFTN1	No description	-	gene	overlapping	0	0.00496901	70.3704	35.2941	58.0645	54.5455	66.6667	29.4118	0	25	36.3636	0
NC_037328.1:153545391-153545391	NC_037328.1	153545391	153545391	RFTN1	gene-RFTN1	No description	-	gene	overlapping	0	1.21471e-07	6.06061	33.3333	0	0	0	80	92.3077	90.9091	90	70
NC_037328.1:153546122-153546122	NC_037328.1	153546122	153546122	RFTN1	gene-RFTN1	No description	-	gene	overlapping	0	3.81604e-06	0	70	0	4.54545	0	91.6667	96.1538	91.1765	94.4444	100
NC_037328.1:153550426-153550426	NC_037328.1	153550426	153550426	RFTN1	gene-RFTN1	No description	-	gene	overlapping	0	5.82083e-09	3.22581	37.037	0	0	0	93.75	93.9394	96.875	90.9091	88.4615
NC_037328.1:153551421-153551421	NC_037328.1	153551421	153551421	RFTN1	gene-RFTN1	No description	-	gene	overlapping	0	0.0106665	100	86.9565	86.9565	100	100	75.8621	87.234	77.7778	66.6667	30
NC_037328.1:153556895-153556895	NC_037328.1	153556895	153556895	RFTN1	gene-RFTN1	No description	-	gene	overlapping	0	6.49254e-07	90.3226	86.6667	96.2963	95.6522	85.7143	0	35.4839	33.3333	0	40
NC_037328.1:153556903-153556903	NC_037328.1	153556903	153556903	RFTN1	gene-RFTN1	No description	-	gene	overlapping	0	1.44722e-07	87.0968	93.75	100	95.6522	85.7143	0	29.0323	29.1667	5.26316	46.6667
NC_037328.1:153562024-153562024	NC_037328.1	153562024	153562024	LOC112448153	gene-LOC112448153	No description	+	gene	overlapping	0	0.0240539	78.9474	86.6667	92.3077	85	93.9394	64.2857	80	70.8333	69.2308	50
NC_037328.1:153671686-153671686	NC_037328.1	153671686	153671686	null					Not found	0	0.00359437	87.5	89.2857	93.5484	95.8333	86.3636	39.2857	44	17.9487	26.3158	100
NC_037328.1:153712198-153712198	NC_037328.1	153712198	153712198	null					Not found	0	8.62619e-05	85.7143	77.7778	83.6364	85.7143	78.0488	0	72.4138	0	0	0
NC_037328.1:153765489-153765489	NC_037328.1	153765489	153765489	null					Not found	0	0.0326845	35.8974	48	51.5152	43.75	57.1429	10.7143	36.1702	25.5814	34.4828	31.25
NC_037328.1:153908075-153908075	NC_037328.1	153908075	153908075	PLCL2	gene-PLCL2	phospholipase C-like 2	+	gene	overlapping	0	4.22706e-05	87.1795	100	85.7143	91.6667	94.5946	53.3333	40.9091	33.3333	52.5	0
NC_037328.1:153908132-153908132	NC_037328.1	153908132	153908132	PLCL2	gene-PLCL2	phospholipase C-like 2	+	gene	overlapping	0	0.00378516	84.6154	55.5556	50	94.4444	47.2222	96.6667	95.4545	90.4762	95	100
NC_037328.1:153945512-153945512	NC_037328.1	153945512	153945512	PLCL2	gene-PLCL2	phospholipase C-like 2	+	gene	overlapping	0	0.0469579	56.5217	60.8696	60.8696	62.5	66.6667	92.5926	67.6471	81.25	70.5882	86.6667
NC_037328.1:153945628-153945628	NC_037328.1	153945628	153945628	PLCL2	gene-PLCL2	phospholipase C-like 2	+	gene	overlapping	0	0.0196828	56.5217	47.8261	56.5217	53.125	66.6667	85.1852	73.5294	71.875	68.5714	100
NC_037328.1:153953274-153953274	NC_037328.1	153953274	153953274	PLCL2	gene-PLCL2	phospholipase C-like 2	+	gene	overlapping	0	0.0121013	42.3077	43.3333	39.1304	55.1724	35	66.6667	69.4444	65.625	62.963	56.25
NC_037328.1:153953289-153953289	NC_037328.1	153953289	153953289	PLCL2	gene-PLCL2	phospholipase C-like 2	+	gene	overlapping	0	0.0102635	34.6154	35.4839	37.5	48.2759	30	60	61.1111	62.5	66.6667	43.75
NC_037328.1:153984051-153984051	NC_037328.1	153984051	153984051	PLCL2	gene-PLCL2	phospholipase C-like 2	+	gene	overlapping	0	0.0388262	53.8462	100	50	15.3846	100	100	100	96.1538	100	91.6667
NC_037328.1:154029275-154029275	NC_037328.1	154029275	154029275	PLCL2	gene-PLCL2	phospholipase C-like 2	+	gene	overlapping	0	0.0405211	26.087	0	17.6471	47.619	0	0	3.57143	0	0	0
NC_037328.1:154033281-154033281	NC_037328.1	154033281	154033281	PLCL2	gene-PLCL2	phospholipase C-like 2	+	gene	overlapping	0	0.00388371	65.9574	51.2195	52.7778	68.6567	34.8837	17.1429	45.9459	0	0	0
NC_037328.1:154046981-154046981	NC_037328.1	154046981	154046981	PLCL2	gene-PLCL2	phospholipase C-like 2	+	gene	overlapping	0	0.0128925	89.4737	86.3636	78.5714	85	85	100	96.4286	92.3077	96.2963	100
NC_037328.1:154047073-154047073	NC_037328.1	154047073	154047073	PLCL2	gene-PLCL2	phospholipase C-like 2	+	gene	overlapping	0	0.00215416	94.4444	100	100	100	95	0	51.8519	42.3077	32.1429	100
NC_037328.1:154048238-154048238	NC_037328.1	154048238	154048238	PLCL2	gene-PLCL2	phospholipase C-like 2	+	gene	overlapping	0	0.0445983	67.8571	67.7419	73.5294	76.1905	62.069	85.7143	85.7143	89.4737	72.973	86.6667
NC_037328.1:154051719-154051719	NC_037328.1	154051719	154051719	PLCL2	gene-PLCL2	phospholipase C-like 2	+	gene	overlapping	0	0.0141603	56.4103	45.4545	88.2353	100	52.9412	89.4737	100	100	95.4545	95
NC_037328.1:154079587-154079587	NC_037328.1	154079587	154079587	PLCL2	gene-PLCL2	phospholipase C-like 2	+	gene	overlapping	0	0.00209418	90.9091	100	100	68	100	52.1739	38.0952	56.7568	60	0
NC_037328.1:154089225-154089225	NC_037328.1	154089225	154089225	PLCL2	gene-PLCL2	phospholipase C-like 2	+	gene	overlapping	0	9.86978e-06	84.7826	78.2609	96.7742	89.3617	96	0	36.4865	0	3.0303	41.6667
NC_037328.1:154101560-154101560	NC_037328.1	154101560	154101560	TBC1D5	gene-TBC1D5	TBC1 domain family member 5	-	gene	overlapping	0	8.97429e-06	91.6667	80.7692	94.4444	96.1538	94.4444	45.4545	32.6531	0	0	35.2941
NC_037328.1:154356800-154356800	NC_037328.1	154356800	154356800	TBC1D5	gene-TBC1D5	TBC1 domain family member 5	-	gene	overlapping	0	0.0297332	55	100	0	59.375	52.381	0	45.7143	0	0	0
NC_037328.1:154362383-154362383	NC_037328.1	154362383	154362383	TBC1D5	gene-TBC1D5	TBC1 domain family member 5	-	gene	overlapping	0	0.020543	91.3044	82.9268	86	84.6154	85.7143	0	80.5556	35.0877	41.3793	68.9655
NC_037328.1:154413837-154413837	NC_037328.1	154413837	154413837	TBC1D5	gene-TBC1D5	TBC1 domain family member 5	-	gene	overlapping	0	0.00236181	97.1429	100	100	100	97.2973	100	90.3846	52.9412	44.4444	45.9459
NC_037328.1:154460061-154460061	NC_037328.1	154460061	154460061	TBC1D5	gene-TBC1D5	TBC1 domain family member 5	-	gene	overlapping	0	0.000119617	100	100	90.4762	91.3044	92.8571	50	75	45.4545	59.2593	69.2308
NC_037328.1:154460244-154460244	NC_037328.1	154460244	154460244	TBC1D5	gene-TBC1D5	TBC1 domain family member 5	-	gene	overlapping	0	0.000657347	93.3333	76.9231	100	100	100	62.5	72.7273	54.5455	66.6667	76.9231
NC_037328.1:154708405-154708405	NC_037328.1	154708405	154708405	null					Not found	0	0.0313863	11.1111	21.9178	22.619	13.7931	28.0899	18.1818	29.7872	40.7407	43.8202	46.0317
NC_037328.1:154708440-154708440	NC_037328.1	154708440	154708440	null					Not found	0	0.019862	28.5714	32.8767	33.3333	17.2414	36.6667	34.0909	42.5532	50	53.9326	67.7419
NC_037328.1:154708448-154708448	NC_037328.1	154708448	154708448	null					Not found	0	0.0250292	28.5714	34.2466	34.5238	18.6047	40	36.3636	45.1613	48.1481	60.2273	75.8064
NC_037328.1:154708454-154708454	NC_037328.1	154708454	154708454	null					Not found	0	0.0245162	23.8095	34.2466	30.1205	18.3908	34.4444	34.0909	35.1064	46.9136	56.1798	59.6774
NC_037328.1:154708475-154708475	NC_037328.1	154708475	154708475	null					Not found	0	0.0118997	26.9841	30.137	30.9524	19.5402	32.2222	34.0909	35.1064	50.6173	56.1798	57.1429
NC_037328.1:154708525-154708525	NC_037328.1	154708525	154708525	null					Not found	0	0.0358633	25.3968	32.8767	25	16.092	34.4444	31.8182	32.9787	46.9136	45.4545	49.2063
NC_037328.1:154708552-154708552	NC_037328.1	154708552	154708552	null					Not found	0	0.0261079	26.9841	35.6164	34.9398	20.6897	36.6667	38.6364	39.3617	49.3827	50.5747	67.7419
NC_037328.1:154734628-154734628	NC_037328.1	154734628	154734628	null					Not found	0	0.00549335	89.4737	94.7368	96	96.6667	100	53.8462	64.7059	8	11.1111	100
NC_037328.1:154760680-154760680	NC_037328.1	154760680	154760680	null					Not found	0	0.0205615	83.0189	82.6087	78.9474	74.6835	86.5672	46.875	68.2353	72.5	74.6835	56.3636
NC_037328.1:154760710-154760710	NC_037328.1	154760710	154760710	null					Not found	0	0.00424759	81.1321	75.3623	71.9298	66.6667	76.1194	50	63.0952	61.25	56.962	47.2727
NC_037328.1:154797032-154797032	NC_037328.1	154797032	154797032	null					Not found	0	0.00975559	0	0	0	0	0	44.186	50.9434	0	0	48.1481
NC_037328.1:155111260-155111260	NC_037328.1	155111260	155111260	null					Not found	0	0.00664643	74.4186	81.3559	80.3922	82.4561	73.0769	0	80	41.1765	35.1351	44.7368
NC_037328.1:155126909-155126909	NC_037328.1	155126909	155126909	null					Not found	0	0.00502102	96	100	80.9524	100	93.75	68.4211	69.5652	69.2308	68.75	80
NC_037328.1:155126920-155126920	NC_037328.1	155126920	155126920	null					Not found	0	5.4986e-05	28	40	54.5455	46.1538	31.25	0	13.0435	0	0	0
NC_037328.1:155126958-155126958	NC_037328.1	155126958	155126958	null					Not found	0	0.0114782	36	38.8889	95.4545	46.1538	37.5	0	43.4783	0	0	0
NC_037328.1:155127150-155127150	NC_037328.1	155127150	155127150	null					Not found	0	0.0366463	88	100	100	100	88.2353	77.7778	86.9565	84.6154	80	70
NC_037328.1:155231984-155231984	NC_037328.1	155231984	155231984	null					Not found	0	0.0392352	95.6522	95.4545	100	100	100	97.2222	100	77.5	70	75
NC_037328.1:155437462-155437462	NC_037328.1	155437462	155437462	SATB1	gene-SATB1	SATB homeobox 1	-	gene	overlapping	0	0.00468144	55	45.8333	33.3333	100	0	100	96.4286	95.6522	100	100
NC_037328.1:155561114-155561114	NC_037328.1	155561114	155561114	LOC101908237	gene-LOC101908237	No description	+	gene	overlapping	0	5.1138e-07	92.5926	97.1429	100	95.2381	100	0	36.1111	0	0	36.3636
NC_037328.1:155594649-155594649	NC_037328.1	155594649	155594649	null					Not found	0	0.0271394	68.4211	66.6667	82.7586	53.125	62.5	90.9091	84.6154	82.6087	90.9091	85.7143
NC_037328.1:155947803-155947803	NC_037328.1	155947803	155947803	null					Not found	0	0.0141924	94.4444	94.7368	100	96.1538	96.5517	0	93.1034	14.2857	14.2857	95.4545
NC_037328.1:156480624-156480624	NC_037328.1	156480624	156480624	KCNH8	gene-KCNH8	No description	+	gene	overlapping	0	0.0241402	48.2759	37.931	89.4737	91.3044	40	83.3333	92.3077	96.1538	96.2963	93.75
NC_037328.1:156568176-156568176	NC_037328.1	156568176	156568176	KCNH8	gene-KCNH8	No description	+	gene	overlapping	0	0.000702213	76.4706	94.1176	95.4545	94.1176	86.3636	0	86.3636	27.2727	18.1818	23.0769
NC_037328.1:156634652-156634652	NC_037328.1	156634652	156634652	KCNH8	gene-KCNH8	No description	+	gene	overlapping	0	0.000276677	1.6129	64.2857	0	49.2537	43.4783	97.3684	97.9592	100	88.8889	94.8718
NC_037328.1:156841018-156841018	NC_037328.1	156841018	156841018	KCNH8	gene-KCNH8	No description	+	gene	overlapping	0	0.0345993	90.9091	80	93.9394	82.1429	74.2857	93.75	90.6667	98.3871	93.617	95.6522
NC_037328.1:157019814-157019814	NC_037328.1	157019814	157019814	null					Not found	0	0.0173625	61.9048	66.6667	66.6667	68.75	61.1111	76.9231	80.6452	92	89.6552	77.2727
NC_037328.1:15710342-15710342	NC_037328.1	15710342	15710342	NCAM2	gene-NCAM2	No description	-	gene	overlapping	0	0.0194283	85.7143	83.3333	73.913	84.8485	81.25	92.5926	93.5065	89.4737	97.561	88.8889
NC_037328.1:157126555-157126555	NC_037328.1	157126555	157126555	EFHB	gene-EFHB	EF-hand domain family member B	-	gene	overlapping	0	0.00604373	88.2353	78.9474	62.5	76	86.3636	64.2857	33.3333	53.8462	40.625	0
NC_037328.1:157248984-157248984	NC_037328.1	157248984	157248984	PP2D1	gene-PP2D1	No description	-	gene	overlapping	0	0.0311791	95.8333	100	100	93.3333	100	100	85.7143	64.2857	86.6667	33.3333
NC_037328.1:157285161-157285161	NC_037328.1	157285161	157285161	KAT2B	gene-KAT2B	No description	+	gene	overlapping	0	0.0069807	86.6667	100	100	84	78.5714	100	100	100	100	100
NC_037328.1:157300499-157300499	NC_037328.1	157300499	157300499	KAT2B	gene-KAT2B	No description	+	gene	overlapping	0	0.0268059	83.3333	86.6667	80	77.7778	84	62.5	74.1936	62.069	18.1818	50
NC_037328.1:157300540-157300540	NC_037328.1	157300540	157300540	KAT2B	gene-KAT2B	No description	+	gene	overlapping	0	0.0222633	97.7778	93.3333	92.3077	93.3333	84.7826	75	83.6066	65.8537	83.3333	89.2857
NC_037328.1:157367732-157367732	NC_037328.1	157367732	157367732	KAT2B	gene-KAT2B	No description	+	gene	overlapping	0	4.10185e-07	0	50	0	38.0952	30.7692	100	100	100	96	95.8333
NC_037328.1:157380889-157380889	NC_037328.1	157380889	157380889	null					Not found	0	1.63295e-06	93.1034	100	100	100	100	0	58.5366	8.57143	37.5	58.6207
NC_037328.1:157497778-157497778	NC_037328.1	157497778	157497778	ZNF596	gene-ZNF596	zinc finger protein 596	-	gene	overlapping	0	0.0002456	0	40	0	0	50.8772	96.875	63.8298	95.6522	94.1176	93.3333
NC_037328.1:157522241-157522241	NC_037328.1	157522241	157522241	null					Not found	0	9.62794e-12	0	0	0	0	0	72.7273	38.8889	62.5	60	72.7273
NC_037328.1:157522286-157522286	NC_037328.1	157522286	157522286	null					Not found	0	0.0350281	57.8947	61.9048	63.6364	69.2308	57.1429	93.1034	66.6667	85.7143	72	94.1176
NC_037328.1:157522398-157522398	NC_037328.1	157522398	157522398	null					Not found	0	0.00100767	78.9474	85.7143	81.8182	88	100	100	100	100	100	100
NC_037328.1:157735107-157735107	NC_037328.1	157735107	157735107	LOC538060	gene-LOC538060	aldo-keto reductase family 1%2C member C1 (dihydrodiol dehydrogenase 1%3B 20-alpha (3-alpha)-hydroxysteroid dehydrogenase)-like	+	gene	overlapping	0	0.00850953	75	80.4598	74.0385	80.6452	74.2857	83.9286	90.6977	89.4118	91.9355	81.4815
NC_037328.1:158070724-158070724	NC_037328.1	158070724	158070724	ZSCAN23	gene-ZSCAN23	No description	+	gene	overlapping	0	0.0408674	20	22.2222	11.1111	11.5385	7.69231	0	8.57143	4	0	0
NC_037328.1:16134304-16134304	NC_037328.1	16134304	16134304	null					Not found	0	0.013464	63.8889	62.5	62.1212	57.1429	65.7895	64.7059	72.4138	78.6611	80.1887	76.6667
NC_037328.1:1647799-1647799	NC_037328.1	1647799	1647799	ATP5PO	gene-ATP5PO	ATP synthase peripheral stalk subunit OSCP	+	gene	overlapping	0	0.00140775	100	100	96.4286	94.4444	90	0	64	63.7931	68.2927	70
NC_037328.1:1653972-1653972	NC_037328.1	1653972	1653972	null					Not found	0	0.025941	18.1818	70	51.8519	65.625	61.5385	100	76	66.6667	93.3333	88.2353
NC_037328.1:1654004-1654004	NC_037328.1	1654004	1654004	null					Not found	0	0.00816198	36.3636	70	46.1538	65.625	61.5385	90	73.0769	85.7143	93.3333	88.2353
NC_037328.1:1654058-1654058	NC_037328.1	1654058	1654058	null					Not found	0	0.0392686	60	77.7778	61.5385	42.4242	84.6154	90	73.0769	94.7368	86.6667	94.1176
NC_037328.1:1654134-1654134	NC_037328.1	1654134	1654134	null					Not found	0	0.0281431	9.09091	50	11.1111	15.1515	23.0769	40	42.3077	47.619	60	47.0588
NC_037328.1:1654175-1654175	NC_037328.1	1654175	1654175	null					Not found	0	0.0403708	18.1818	40	22.2222	24.2424	23.0769	70	38.4615	38.0952	66.6667	41.1765
NC_037328.1:1654219-1654219	NC_037328.1	1654219	1654219	null					Not found	0	0.0240269	18.1818	60	18.5185	33.3333	23.0769	70	50	57.1429	66.6667	58.8235
NC_037328.1:16845434-16845434	NC_037328.1	16845434	16845434	TRNAC-GCA	gene-TRNAC-GCA-2	No description	-	gene	downstream	1447	0.00947199	68.8889	76.6667	73.3333	69.2308	80.4348	83.871	87.1429	91.5254	90	81.1321
NC_037328.1:17095156-17095156	NC_037328.1	17095156	17095156	null					Not found	0	0.0237438	91.6667	87.5	78.7879	85.7143	58.3333	94.1176	97.7273	97.561	93.0233	87.5
NC_037328.1:17241097-17241097	NC_037328.1	17241097	17241097	null					Not found	0	0.00338392	41.9355	30.7692	16.6667	46.6667	39.2857	73.0769	55.1724	70	68.9655	58.8235
NC_037328.1:1799411-1799411	NC_037328.1	1799411	1799411	ITSN1	gene-ITSN1	No description	-	gene	overlapping	0	0.0229011	91.3044	83.3333	88.4615	84	88.8889	100	96.2963	96.4286	96.1538	100
NC_037328.1:18271160-18271160	NC_037328.1	18271160	18271160	null					Not found	0	0.000964904	80	100	80	82.3529	87.5	0	0	52.6316	53.8462	0
NC_037328.1:19343471-19343471	NC_037328.1	19343471	19343471	LOC112447286	gene-LOC112447286	No description	-	gene	overlapping	0	0.019456	80.5556	80	82.9268	80.9524	70.5882	95.4545	96.6667	91.8919	88.4615	90.3226
NC_037328.1:19651775-19651775	NC_037328.1	19651775	19651775	null					Not found	0	0.00902373	24.3243	17.3913	12.5	38.2979	31.8182	68.75	37.037	46.5116	52	64.2857
NC_037328.1:19752979-19752979	NC_037328.1	19752979	19752979	null					Not found	0	0.000134106	93.1818	94.9153	86.9565	96.9697	93.3333	67.6471	45.9184	67.0886	85.7143	51.1111
NC_037328.1:20451735-20451735	NC_037328.1	20451735	20451735	null					Not found	0	2.71504e-05	100	96	93.75	85	89.4737	43.75	5.26316	39.1304	58.0645	58.8235
NC_037328.1:20592958-20592958	NC_037328.1	20592958	20592958	null					Not found	0	0.0251529	96.2264	95.1219	96.1538	95.6522	96.2264	93.9394	91.358	77.7778	67.3469	92.1053
NC_037328.1:20809527-20809527	NC_037328.1	20809527	20809527	null					Not found	0	0.000101038	50	24	33.3333	42.8571	60.8696	92.3077	100	78.9474	78.5714	81.25
NC_037328.1:20809623-20809623	NC_037328.1	20809623	20809623	null					Not found	0	0.00018945	57.1429	44	59.2593	42.8571	30.4348	100	100	73.6842	78.5714	93.75
NC_037328.1:2089043-2089043	NC_037328.1	2089043	2089043	LOC112448317	gene-LOC112448317	No description	-	gene	upstream	641	0.0258831	97.2222	80.9524	88.8889	95	85.7143	66.6667	72	75	81.8182	82.6087
NC_037328.1:2119943-2119943	NC_037328.1	2119943	2119943	IFNGR2	gene-IFNGR2	No description	-	gene	overlapping	0	0.035493	66.6667	74.359	86.1111	67.5	75	90	82.3529	96.2963	100	80
NC_037328.1:2119965-2119965	NC_037328.1	2119965	2119965	IFNGR2	gene-IFNGR2	No description	-	gene	overlapping	0	0.0497381	60	79.4872	75	77.5	74.359	90	90.1961	96.2963	78.9474	72.7273
NC_037328.1:2152545-2152545	NC_037328.1	2152545	2152545	null					Not found	0	0.0149184	81.25	63.1579	90	89.4737	76.4706	94.7368	95.8333	91.6667	100	100
NC_037328.1:2152591-2152591	NC_037328.1	2152591	2152591	null					Not found	0	0.0295452	43.75	52.6316	75	73.6842	58.8235	94.7368	75	87.5	88.8889	72.2222
NC_037328.1:2152647-2152647	NC_037328.1	2152647	2152647	null					Not found	0	0.0140564	56.25	73.6842	85	63.1579	76.4706	95.2381	87.5	91.6667	83.3333	100
NC_037328.1:21595394-21595394	NC_037328.1	21595394	21595394	null					Not found	0	0.0256788	96.4286	70	92.8571	73.6842	92.3077	97.1429	100	100	100	91.6667
NC_037328.1:21799418-21799418	NC_037328.1	21799418	21799418	null					Not found	0	0.0398275	48.2143	92.6829	57.1429	0	36.6667	95	95.5882	98.1818	96.5517	25.641
NC_037328.1:21882959-21882959	NC_037328.1	21882959	21882959	null					Not found	0	0.0139103	96.4286	80.4878	39.6226	53.7037	0	58.9744	0	0	0	0
NC_037328.1:22281269-22281269	NC_037328.1	22281269	22281269	LOC107132175	gene-LOC107132175	No description	+	gene	overlapping	0	0.0180794	14.2857	18.1818	0	0	0	7.40741	36.3636	16.2162	53.3333	52.9412
NC_037328.1:22281327-22281327	NC_037328.1	22281327	22281327	LOC107132175	gene-LOC107132175	No description	+	gene	overlapping	0	0.000265414	20	25	0	3.0303	0	37.037	62.5	41.1765	53.3333	54.5455
NC_037328.1:2287355-2287355	NC_037328.1	2287355	2287355	IL10RB	gene-IL10RB	interleukin 10 receptor subunit beta	-	gene	overlapping	0	0.0288711	68.9655	59.4595	57.4074	77.0833	66.6667	77.1429	71.7391	88.3721	86.6667	87.5
NC_037328.1:2287372-2287372	NC_037328.1	2287372	2287372	IL10RB	gene-IL10RB	interleukin 10 receptor subunit beta	-	gene	overlapping	0	0.0369097	72.4138	56.7568	64.9123	70.8333	66.6667	74.2857	69.5652	88.3721	86.6667	90.625
NC_037328.1:2287485-2287485	NC_037328.1	2287485	2287485	IL10RB	gene-IL10RB	interleukin 10 receptor subunit beta	-	gene	overlapping	0	0.0350318	79.3103	59.4595	75.8621	85.4167	78.0488	86.1111	82.6087	95.3488	88.8889	96.875
NC_037328.1:2435324-2435324	NC_037328.1	2435324	2435324	null					Not found	0	0.0433837	100	90	78.2609	77.7778	72.2222	93.75	96.9697	95	95	100
NC_037328.1:2500755-2500755	NC_037328.1	2500755	2500755	OLIG1	gene-OLIG1	oligodendrocyte transcription factor 1	-	gene	downstream	884	0.0145091	68	75	54.1667	47.3684	70.5882	35.7143	48.7805	28.5714	0	30.7692
NC_037328.1:2545406-2545406	NC_037328.1	2545406	2545406	OLIG2	gene-OLIG2	No description	-	gene	upstream	263	0.0471475	26.3158	22.5	19.5122	24	22.7273	30	27.6923	39.6226	54.5455	40.9091
NC_037328.1:2545558-2545558	NC_037328.1	2545558	2545558	OLIG2	gene-OLIG2	No description	-	gene	upstream	111	0.00310876	29.7297	17.9487	19.5122	22	9.09091	46.6667	53.9683	41.1765	31.8182	36.3636
NC_037328.1:2546868-2546868	NC_037328.1	2546868	2546868	OLIG2	gene-OLIG2	No description	-	gene	overlapping	0	0.0313956	10.3448	11.7647	14.8148	12.1212	3.57143	20	27.2727	15.7895	33.3333	35.2941
NC_037328.1:25602005-25602005	NC_037328.1	25602005	25602005	null					Not found	0	0.0337709	100	100	94.4444	96.875	90.2439	0	13.6364	100	92.3077	0
NC_037328.1:2588016-2588016	NC_037328.1	2588016	2588016	null					Not found	0	0.0311643	95.6522	94.1176	96.2963	100	100	45.1613	95.1219	77.7778	75	100
NC_037328.1:26583022-26583022	NC_037328.1	26583022	26583022	ROBO1	gene-ROBO1	roundabout guidance receptor 1	-	gene	overlapping	0	0.0347359	6.45161	7.40741	0	7.14286	4.7619	20	17.0213	10	18.1818	13.6364
NC_037328.1:26583486-26583486	NC_037328.1	26583486	26583486	ROBO1	gene-ROBO1	roundabout guidance receptor 1	-	gene	overlapping	0	0.0432149	16.2162	2.5641	2.94118	4.44444	11.1111	25.9259	11.3636	15.9091	15.7895	30
NC_037328.1:28251855-28251855	NC_037328.1	28251855	28251855	null					Not found	0	0.0202453	83.3333	94.7368	87.5	92	85.7143	100	100	100	95	100
NC_037328.1:28937545-28937545	NC_037328.1	28937545	28937545	null					Not found	0	0.0197342	39.3939	41.6667	38.8889	30.303	18.75	0	19.4444	10	10	22.2222
NC_037328.1:29091905-29091905	NC_037328.1	29091905	29091905	null					Not found	0	0.000158152	73.6842	76.4706	91.3044	81.25	73.3333	100	98	96.9697	100	100
NC_037328.1:29091910-29091910	NC_037328.1	29091910	29091910	null					Not found	0	0.00402835	89.4737	82.3529	95.6522	87.5	86.6667	100	100	100	96.1538	100
NC_037328.1:29091956-29091956	NC_037328.1	29091956	29091956	null					Not found	0	0.0017316	31.5789	75	60.8696	56.25	40	90	82	87.8788	76.9231	90.9091
NC_037328.1:29091987-29091987	NC_037328.1	29091987	29091987	null					Not found	0	0.0123684	52.6316	52.9412	60.8696	40.625	46.6667	70	92	81.8182	61.5385	72.7273
NC_037328.1:2968278-2968278	NC_037328.1	2968278	2968278	EVA1C	gene-EVA1C	eva-1 homolog C	-	gene	overlapping	0	0.0065026	20	21.6216	19.0476	13.8889	18.8679	40	38.2353	44.7368	28.5714	34.4828
NC_037328.1:3026005-3026005	NC_037328.1	3026005	3026005	EVA1C	gene-EVA1C	eva-1 homolog C	-	gene	overlapping	0	0.00177736	71.1538	84.6154	80	78.2609	75	48.1481	54.7619	60	61.2903	53.8462
NC_037328.1:30982351-30982351	NC_037328.1	30982351	30982351	null					Not found	0	1.74604e-07	90	93.3333	93.3333	95.7447	76.4706	0	0	12.1212	25.9259	35.4167
NC_037328.1:31387518-31387518	NC_037328.1	31387518	31387518	null					Not found	0	3.0974e-07	35	15	54.8387	32.2581	28	0	0	0	0	0
NC_037328.1:3141522-3141522	NC_037328.1	3141522	3141522	URB1	gene-URB1	URB1 ribosome biogenesis 1 homolog (S, cerevisiae)	+	gene	overlapping	0	0.041291	100	91.6667	100	100	100	52.6316	50	91.3044	92.3077	100
NC_037328.1:3147234-3147234	NC_037328.1	3147234	3147234	URB1	gene-URB1	URB1 ribosome biogenesis 1 homolog (S, cerevisiae)	+	gene	overlapping	0	9.49209e-05	64.2857	32.3529	56.25	36.9565	96.2963	97.2973	95.4545	97.7273	96.875	100
NC_037328.1:3152290-3152290	NC_037328.1	3152290	3152290	URB1	gene-URB1	URB1 ribosome biogenesis 1 homolog (S, cerevisiae)	+	gene	overlapping	0	0.0083937	96.5517	100	100	90.2439	80	50	68.0851	75	75.7576	91.6667
NC_037328.1:3160194-3160194	NC_037328.1	3160194	3160194	URB1	gene-URB1	URB1 ribosome biogenesis 1 homolog (S, cerevisiae)	+	gene	overlapping	0	0.0129849	92.8571	91.3044	85.7143	100	94.1176	54.5455	33.3333	71.4286	81.8182	87.5
NC_037328.1:32153722-32153722	NC_037328.1	32153722	32153722	null					Not found	0	5.39179e-05	100	96	92.8571	96.4286	95.1219	48	0	2.43902	0	68
NC_037328.1:32420522-32420522	NC_037328.1	32420522	32420522	null					Not found	0	1.79135e-08	84.0909	87.7551	96.0784	93.3333	93.617	0	1.19048	0	0	41.6667
NC_037328.1:32745525-32745525	NC_037328.1	32745525	32745525	null					Not found	0	0.00400948	45.614	81.5385	79.4118	26.9231	77.2727	0	0	20.5128	11.4286	36.7347
NC_037328.1:3459902-3459902	NC_037328.1	3459902	3459902	null					Not found	0	0.0163056	27.6596	19.0476	33.3333	31.4815	23.2558	40.5405	33.9286	50	60.7143	50
NC_037328.1:35521164-35521164	NC_037328.1	35521164	35521164	null					Not found	0	0.00576055	40.9091	38.0952	48.4848	84	87.5	89.7436	90	87.8049	95	96.5517
NC_037328.1:3562224-3562224	NC_037328.1	3562224	3562224	HUNK	gene-HUNK	No description	-	gene	overlapping	0	8.9422e-07	97.8261	100	90.3226	97.7778	94.5946	55.1724	55.7377	48.9796	28.2609	0
NC_037328.1:3575359-3575359	NC_037328.1	3575359	3575359	HUNK	gene-HUNK	No description	-	gene	overlapping	0	0.00330689	95	85.7143	96	91.3044	94.7368	57.1429	47.0588	80.9524	68.1818	0
NC_037328.1:35968166-35968166	NC_037328.1	35968166	35968166	null					Not found	0	3.62156e-05	93.5484	56.7568	96.6667	98.0392	100	50	14.2857	17.9487	26.4706	0
NC_037328.1:35968259-35968259	NC_037328.1	35968259	35968259	null					Not found	0	0.0273689	41.9355	89.1892	35.4839	82.3529	81.8182	97.2222	90.4762	97.4359	88.2353	86.3636
NC_037328.1:35968304-35968304	NC_037328.1	35968304	35968304	null					Not found	0	2.77683e-09	87.5	96.7742	100	96.7742	100	41.6667	11.5385	27.2727	8.69565	0
NC_037328.1:3656138-3656138	NC_037328.1	3656138	3656138	null					Not found	0	0.00489648	91.6667	82.6087	95.8333	94.2857	95.2381	52.6316	65.3846	83.871	82.6087	50
NC_037328.1:3673062-3673062	NC_037328.1	3673062	3673062	null					Not found	0	1.52853e-06	94.7368	100	96.2963	96	90	46.1538	34.7826	57.8947	41.6667	0
NC_037328.1:37284063-37284063	NC_037328.1	37284063	37284063	EPHA3	gene-EPHA3	EPH receptor A3	+	gene	overlapping	0	2.20483e-05	0	8.33333	0	5.26316	0	92.3077	5.26316	93.9394	90.9091	93.75
NC_037328.1:3831819-3831819	NC_037328.1	3831819	3831819	SOD1	gene-SOD1	superoxide dismutase 1	-	gene	overlapping	0	0.0102287	60.8696	62.069	37.5	61.5385	48.3871	53.8462	82.0513	80.6452	85.7143	88.2353
NC_037328.1:3831820-3831820	NC_037328.1	3831820	3831820	SOD1	gene-SOD1	superoxide dismutase 1	-	gene	overlapping	0	0.0488941	73.913	73.913	52.381	66.6667	46.4286	86.6667	75	77.4193	78.5714	91.3044
NC_037328.1:3831869-3831869	NC_037328.1	3831869	3831869	SOD1	gene-SOD1	superoxide dismutase 1	-	gene	overlapping	0	0.00819845	13.0435	13.7931	8	14.6341	10	33.3333	30.7692	19.3548	38.0952	41.1765
NC_037328.1:3831885-3831885	NC_037328.1	3831885	3831885	SOD1	gene-SOD1	superoxide dismutase 1	-	gene	overlapping	0	0.0146024	30.4348	47.8261	9.52381	11.1111	21.4286	60	55.5556	54.8387	28.5714	73.913
NC_037328.1:3872864-3872864	NC_037328.1	3872864	3872864	null					Not found	0	0.0463779	100	89.4737	92.8571	81.8182	83.871	12.1951	91.6667	75.8621	70.5882	29.4118
NC_037328.1:4050626-4050626	NC_037328.1	4050626	4050626	TIAM1	gene-TIAM1	No description	+	gene	overlapping	0	0.0153832	100	100	94.7368	100	88.2353	36.8421	100	57.6923	60	0
NC_037328.1:42018326-42018326	NC_037328.1	42018326	42018326	ARL6	gene-ARL6	ADP ribosylation factor like GTPase 6	+	gene	overlapping	0	0.00278425	96.4706	98.8506	98.7179	100	97.1014	60.3774	6.38298	63.3929	75.2688	98.4375
NC_037328.1:4241507-4241507	NC_037328.1	4241507	4241507	TIAM1	gene-TIAM1	No description	+	gene	overlapping	0	0.019405	96	100	89.6552	100	92	84.6154	95	82.7586	66.6667	50
NC_037328.1:4272274-4272274	NC_037328.1	4272274	4272274	TIAM1	gene-TIAM1	No description	+	gene	overlapping	0	0.00373013	100	100	100	100	100	57.1429	92.1053	100	95	68.4211
NC_037328.1:4287508-4287508	NC_037328.1	4287508	4287508	TIAM1	gene-TIAM1	No description	+	gene	overlapping	0	0.0388622	54	66.6667	75.8621	78.0488	62.5	93.3333	70.5882	84.3137	86.8852	86.4865
NC_037328.1:4289406-4289406	NC_037328.1	4289406	4289406	TIAM1	gene-TIAM1	No description	+	gene	overlapping	0	0.0430687	39.1304	0	0	50	0	0	0	0	0	0
NC_037328.1:4333789-4333789	NC_037328.1	4333789	4333789	TIAM1	gene-TIAM1	No description	+	gene	overlapping	0	0.0403695	17.9487	14.8148	19.0476	15.7895	8.69565	28.5714	36	24	35.7143	25
NC_037328.1:44004410-44004410	NC_037328.1	44004410	44004410	COL8A1	gene-COL8A1	collagen type VIII alpha 1 chain	+	gene	overlapping	0	0.0316243	75	80.6452	65.7143	72	66.6667	60.5263	50	43.4783	59.2593	71.4286
NC_037328.1:44050359-44050359	NC_037328.1	44050359	44050359	COL8A1	gene-COL8A1	collagen type VIII alpha 1 chain	+	gene	overlapping	0	2.8683e-08	96.875	97.5	90.9091	97.1429	85.7143	0	0	0	0	34.6154
NC_037328.1:44143194-44143194	NC_037328.1	44143194	44143194	CMSS1	gene-CMSS1	cms1 ribosomal small subunit homolog (yeast)	+	gene	overlapping	0	2.19941e-05	7.31707	19.4444	12.1212	10	12.8205	50	46	36.8421	34.8837	68.1818
NC_037328.1:44414664-44414664	NC_037328.1	44414664	44414664	CMSS1	gene-CMSS1	cms1 ribosomal small subunit homolog (yeast)	+	gene	overlapping	0	0.0157351	94.4444	73.6842	80.9524	87.5	86.2069	100	100	96.875	100	88.8889
NC_037328.1:4455000-4455000	NC_037328.1	4455000	4455000	null					Not found	0	0.0173356	47.8261	43.75	52.381	56.6667	55.5556	58.3333	72.973	68.4211	77.7778	88.8889
NC_037328.1:45300421-45300421	NC_037328.1	45300421	45300421	ABI3BP	gene-ABI3BP	No description	-	gene	overlapping	0	0.048512	86.8421	97.8723	46.5116	89.3617	95.7447	97.2973	98.3871	100	96.0784	97.4359
NC_037328.1:455944-455944	NC_037328.1	455944	455944	null					Not found	0	0.0103759	64.2857	63.6364	70	54.8387	40	79.3103	87.1795	96.4286	82.6087	63.6364
NC_037328.1:456013-456013	NC_037328.1	456013	456013	null					Not found	0	0.0135374	78.5714	81.8182	55	77.4193	52	86.2069	89.7436	96.4286	82.6087	100
NC_037328.1:4691700-4691700	NC_037328.1	4691700	4691700	null					Not found	0	0.000104713	94.1176	95	78.2609	75	75	0	46.875	32.4324	13.6364	0
NC_037328.1:469994-469994	NC_037328.1	469994	469994	null					Not found	0	0.0388668	26.3158	47.3684	43.75	45	20	72.4138	45.1613	56.6667	63.0435	52
NC_037328.1:47835864-47835864	NC_037328.1	47835864	47835864	null					Not found	0	0.0214453	100	81.25	100	100	94.1176	81.8182	33.3333	71.4286	60	94.1176
NC_037328.1:48445812-48445812	NC_037328.1	48445812	48445812	null					Not found	0	5.72693e-05	2.77778	30.3571	0	55.6818	34.0659	89.5522	90.9091	98.3607	90.4762	89.2857
NC_037328.1:49302625-49302625	NC_037328.1	49302625	49302625	null					Not found	0	0.030286	100	94.7368	84.6154	88.2353	92	58.3333	92.5926	39.1304	40	85
NC_037328.1:4934783-4934783	NC_037328.1	4934783	4934783	null					Not found	0	8.37673e-06	94.7368	100	100	95.4545	100	0	53.3333	47.8261	50	0
NC_037328.1:51669368-51669368	NC_037328.1	51669368	51669368	null					Not found	0	0.00041658	89.2857	92.5926	90	88.4615	85.3659	5.26316	82.9787	40.2778	39.2405	32.3077
NC_037328.1:52083198-52083198	NC_037328.1	52083198	52083198	null					Not found	0	0.026268	94.4444	100	88.2353	79.3103	80	47.0588	84.375	48.2759	82.6087	54.5455
NC_037328.1:52318452-52318452	NC_037328.1	52318452	52318452	BBX	gene-BBX	BBX%2C HMG-box containing	+	gene	overlapping	0	0.0195492	96.0784	42.623	55.5556	100	32.1429	100	100	100	94.1176	100
NC_037328.1:52406874-52406874	NC_037328.1	52406874	52406874	BBX	gene-BBX	BBX%2C HMG-box containing	+	gene	overlapping	0	0.0167716	97.1014	98	97.1429	97.7273	100	93.0233	96.1538	79.5455	67.6056	94.4444
NC_037328.1:52530062-52530062	NC_037328.1	52530062	52530062	null					Not found	0	0.00129327	94.2857	100	92.8571	75	95.4545	0	33.3333	69.4444	45.2381	0
NC_037328.1:52665473-52665473	NC_037328.1	52665473	52665473	LOC112447294	gene-LOC112447294	No description	-	gene	overlapping	0	0.0226634	88.4615	92.5	88.2353	95.5556	89.1892	88.8889	80.5556	65.3846	77.7778	80.7692
NC_037328.1:52703133-52703133	NC_037328.1	52703133	52703133	LOC112447294	gene-LOC112447294	No description	-	gene	overlapping	0	0.0201973	36.3636	0	20	26.6667	20	35.7143	50	61.1111	72.7273	36.3636
NC_037328.1:5488459-5488459	NC_037328.1	5488459	5488459	null					Not found	0	0.0362489	80.9524	90.9091	100	80	80.9524	100	96.2963	100	100	92.3077
NC_037328.1:55225891-55225891	NC_037328.1	55225891	55225891	null					Not found	0	1.67698e-05	78.5714	96.875	100	96.6667	90.625	53.3333	2.7027	23.3333	25	51.8519
NC_037328.1:55261145-55261145	NC_037328.1	55261145	55261145	null					Not found	0	0.0060656	48.2759	26.3158	32.1429	90	91.3044	100	93.1818	89.2857	96.5517	100
NC_037328.1:55894386-55894386	NC_037328.1	55894386	55894386	NECTIN3	gene-NECTIN3	No description	+	gene	overlapping	0	0.0379123	22.2222	17.3913	9.67742	31.0345	6.89655	7.40741	6.25	6.97674	0	5.26316
NC_037328.1:56069243-56069243	NC_037328.1	56069243	56069243	NECTIN3	gene-NECTIN3	No description	+	gene	overlapping	0	0.00479202	94.1176	73.6842	97.2973	88.4615	86.1111	62.963	55.3191	53.4884	59.375	0
NC_037328.1:56255973-56255973	NC_037328.1	56255973	56255973	null					Not found	0	0.0232083	3.0303	0	3.7037	5.55556	0	0	50	7.5	21.6216	54.5455
NC_037328.1:56256156-56256156	NC_037328.1	56256156	56256156	null					Not found	0	0.0413515	0	0	0	2.77778	0	0	50	7.69231	21.6216	0
NC_037328.1:56304162-56304162	NC_037328.1	56304162	56304162	null					Not found	0	0.0180378	86.1111	84.2105	84.375	87.1795	81.25	69.697	71.4286	55.5556	69.5652	75
NC_037328.1:56460415-56460415	NC_037328.1	56460415	56460415	PLCXD2	gene-PLCXD2	No description	+	gene	overlapping	0	0.00329455	44.4444	0	39.5833	38.6364	44.7368	86.6667	93.75	89.5833	91.1765	47.8261
NC_037328.1:56837686-56837686	NC_037328.1	56837686	56837686	TMPRSS7	gene-TMPRSS7	transmembrane serine protease 7	+	gene	overlapping	0	0.0485823	92.8571	100	89.4737	100	100	84.6154	90	37.5	66.6667	100
NC_037328.1:56858696-56858696	NC_037328.1	56858696	56858696	TMPRSS7	gene-TMPRSS7	transmembrane serine protease 7	+	gene	overlapping	0	0.00129274	45.4545	100	27.7778	55.1724	45.9459	94.1176	97.3684	89.6552	96.1538	100
NC_037328.1:58109567-58109567	NC_037328.1	58109567	58109567	CFAP44	gene-CFAP44	No description	-	gene	overlapping	0	0.0135041	100	88	95.4545	93.8776	93.5484	94.1176	36.3636	47.619	66.6667	90.4762
NC_037328.1:58136312-58136312	NC_037328.1	58136312	58136312	CFAP44	gene-CFAP44	No description	-	gene	overlapping	0	0.000253436	34.8837	49.1803	42.8571	46.1538	48.7805	70.3704	67.7966	63.0769	66.1538	81.8182
NC_037328.1:58136416-58136416	NC_037328.1	58136416	58136416	CFAP44	gene-CFAP44	No description	-	gene	overlapping	0	0.000726868	58.1395	65.5738	38.7755	50	64.1026	85.1852	74.5763	81.5385	84.6154	78.7879
NC_037328.1:58136423-58136423	NC_037328.1	58136423	58136423	CFAP44	gene-CFAP44	No description	-	gene	overlapping	0	5.99476e-06	74.4186	72.1311	63.2653	63.4615	74.359	88.8889	91.5254	92.3077	93.8462	87.8788
NC_037328.1:58329880-58329880	NC_037328.1	58329880	58329880	SIDT1	gene-SIDT1	SID1 transmembrane family member 1	+	gene	overlapping	0	0.0433633	100	70.9677	92.3077	93.3333	80	55.5556	76.4706	69.2308	76.9231	53.8462
NC_037328.1:58340422-58340422	NC_037328.1	58340422	58340422	USF3	gene-USF3	No description	-	gene	overlapping	0	0.000384771	81.8182	45.7143	78.3784	90	41.8605	0	0	23.5294	24.1379	0
NC_037328.1:5854965-5854965	NC_037328.1	5854965	5854965	null					Not found	0	0.0154358	71.875	79.6117	84.9057	86	90.3226	69.4915	74.0741	66.6667	69.1176	68.75
NC_037328.1:5855158-5855158	NC_037328.1	5855158	5855158	null					Not found	0	0.023036	77.4193	78.6408	81.1321	83	80.6452	74.5763	75.9259	63.5417	67.6471	53.8462
NC_037328.1:5855175-5855175	NC_037328.1	5855175	5855175	null					Not found	0	0.00071	96.7742	87.1287	92.4528	88.7755	94.5652	77.9661	80.5556	65.2632	80.597	67.6923
NC_037328.1:58820689-58820689	NC_037328.1	58820689	58820689	DRD3	gene-DRD3	dopamine receptor D3	-	gene	overlapping	0	0.0495866	51.3513	50	53.4884	51.2821	48.7179	67.7419	58.6956	56.5217	72.093	80
NC_037328.1:58820704-58820704	NC_037328.1	58820704	58820704	DRD3	gene-DRD3	dopamine receptor D3	-	gene	overlapping	0	0.0349309	81.0811	46.6667	79.0698	70	56.4103	87.0968	82.6087	80.4348	86.0465	90
NC_037328.1:58820726-58820726	NC_037328.1	58820726	58820726	DRD3	gene-DRD3	dopamine receptor D3	-	gene	overlapping	0	0.00731641	31.1111	36.1702	47.1698	55.8824	29.5455	64.1026	75.5556	56.4516	62.5	63.6364
NC_037328.1:58820739-58820739	NC_037328.1	58820739	58820739	DRD3	gene-DRD3	dopamine receptor D3	-	gene	overlapping	0	0.0204723	44.4444	48.9362	62.2641	60.2941	59.0909	71.7949	68.8889	70.9677	66.0714	78.7879
NC_037328.1:58820809-58820809	NC_037328.1	58820809	58820809	DRD3	gene-DRD3	dopamine receptor D3	-	gene	overlapping	0	0.0364821	15.7895	6.66667	11.6279	7.5	17.9487	26.6667	17.3913	17.0213	34.0909	45
NC_037328.1:59013390-59013390	NC_037328.1	59013390	59013390	null					Not found	0	0.00318868	94.1176	93.8776	98.4127	95.1219	96.1039	88.8889	56.6667	78.8732	80.7692	90.3226
NC_037328.1:593747-593747	NC_037328.1	593747	593747	LOC618212	gene-LOC618212	No description	+	gene	overlapping	0	0.00502278	50	26.3158	50	36	45.4545	90	40	100	95.8333	100
NC_037328.1:59438188-59438188	NC_037328.1	59438188	59438188	null					Not found	0	3.73499e-08	91.8919	85.7143	100	90	94.7368	0	0	17.3913	27.7778	4
NC_037328.1:60148080-60148080	NC_037328.1	60148080	60148080	null					Not found	0	0.0429281	89.4737	94.4444	86.9565	89.7436	65.5172	93.3333	93.5484	96.6667	100	100
NC_037328.1:6042957-6042957	NC_037328.1	6042957	6042957	null					Not found	0	0.0465745	44.4444	40	41.6667	19.0476	21.4286	76	33.3333	62.7451	71.0526	44
NC_037328.1:6096673-6096673	NC_037328.1	6096673	6096673	null					Not found	0	0.0110015	3.44828	0	93.9394	42.4658	45.283	88.6364	98.3333	88.2353	95.9184	81.25
NC_037328.1:6098209-6098209	NC_037328.1	6098209	6098209	null					Not found	0	0.00682625	90.2439	93.2203	73.3333	86.3014	67.1642	56.6667	57.6271	42.4242	53.9683	73.0769
NC_037328.1:6098244-6098244	NC_037328.1	6098244	6098244	null					Not found	0	0.00173719	86.5854	83.0508	66.6667	89.0411	68.6567	56.6667	42.3729	42.4242	44.4444	67.3077
NC_037328.1:6098250-6098250	NC_037328.1	6098250	6098250	null					Not found	0	0.0063927	91.4634	96.6102	77.7778	86.3014	89.5522	63.3333	64.4068	54.5455	50.7937	88.4615
NC_037328.1:62777575-62777575	NC_037328.1	62777575	62777575	null					Not found	0	0.000147145	80.9524	100	87.8049	98	86.1111	62.069	41.0714	33.3333	18.6047	0
NC_037328.1:62777581-62777581	NC_037328.1	62777581	62777581	null					Not found	0	0.000826285	69.0476	91.6667	74.4186	94	74.2857	55.1724	41.0714	33.3333	16.2791	0
NC_037328.1:62793568-62793568	NC_037328.1	62793568	62793568	null					Not found	0	0.0455345	87.5	77.2727	84.8485	89.6552	85.7143	88.2353	100	92	95.8333	100
NC_037328.1:62877746-62877746	NC_037328.1	62877746	62877746	null					Not found	0	0.0408634	18.1818	2.7027	0	5.26316	3.22581	25	6.97674	12.8205	23.0769	32
NC_037328.1:63451288-63451288	NC_037328.1	63451288	63451288	null					Not found	0	0.00658268	82.8571	56.4103	81.25	86.5385	41.3043	41.4634	46.2366	28.9855	11.3208	0
NC_037328.1:63638374-63638374	NC_037328.1	63638374	63638374	null					Not found	0	0.0351016	83.3333	82.3529	86.9565	77.4193	73.0769	80	64	61.1111	59.2593	36.3636
NC_037328.1:64067656-64067656	NC_037328.1	64067656	64067656	null					Not found	0	5.03591e-08	92.4528	93.3333	94	94.6429	96.6102	0	5.97015	0	0	55
NC_037328.1:64323633-64323633	NC_037328.1	64323633	64323633	CD80	gene-CD80	CD80 molecule	-	gene	overlapping	0	0.0245417	12.5	4	10.3448	14.8148	8.33333	10	26.3158	25	29.1667	30
NC_037328.1:65105781-65105781	NC_037328.1	65105781	65105781	null					Not found	0	3.4324e-05	97.2222	100	96.1538	100	100	96.4286	56.0976	48.8372	65.2174	47.8261
NC_037328.1:6514183-6514183	NC_037328.1	6514183	6514183	GRIK1	gene-GRIK1	glutamate ionotropic receptor kainate type subunit 1	+	gene	overlapping	0	0.0103539	95	87.5	82.3529	90	91.1765	0	97.3684	20.8333	31.25	44.4444
NC_037328.1:65582270-65582270	NC_037328.1	65582270	65582270	null					Not found	0	0.0499267	100	100	81.25	100	100	100	83.3333	77.2727	80	75
NC_037328.1:658802-658802	NC_037328.1	658802	658802	null					Not found	0	0.013966	71.4286	61.9048	43.4783	93.3333	75.8621	96.5517	87.8788	96.9697	94.5946	87.0968
NC_037328.1:659729-659729	NC_037328.1	659729	659729	null					Not found	0	0.0224548	100	76.4706	87.5	61.5385	94.1176	96.1538	100	97.0588	97.2222	93.75
NC_037328.1:66500626-66500626	NC_037328.1	66500626	66500626	ILDR1	gene-ILDR1	immunoglobulin like domain containing receptor 1	-	gene	overlapping	0	0.00014621	65.9341	96.9697	70.5357	89.4737	92.0635	42.7083	45.5696	32.7381	47.2973	45.2632
NC_037328.1:66742289-66742289	NC_037328.1	66742289	66742289	ILDR1	gene-ILDR1	immunoglobulin like domain containing receptor 1	-	gene	overlapping	0	0.0174217	100	100	96.2963	97.5	100	86.6667	75	90.625	89.4737	100
NC_037328.1:66777775-66777775	NC_037328.1	66777775	66777775	CSTA	gene-CSTA	cystatin A	+	gene	overlapping	0	5.61981e-07	80	77.2727	52	74.1936	72.2222	10	5	11.7647	31.25	13.3333
NC_037328.1:66777790-66777790	NC_037328.1	66777790	66777790	CSTA	gene-CSTA	cystatin A	+	gene	overlapping	0	4.91712e-06	87.5	81.8182	72	70.9677	88.8889	40	30	35.2941	37.5	20
NC_037328.1:66867229-66867229	NC_037328.1	66867229	66867229	WDR5B	gene-WDR5B	No description	-	gene	overlapping	0	0.00979217	7.04225	2.98507	1.63934	2.29885	3.125	7.54717	15.7407	27.907	15.7895	4.16667
NC_037328.1:66867234-66867234	NC_037328.1	66867234	66867234	WDR5B	gene-WDR5B	No description	-	gene	overlapping	0	0.00491983	0	0	0	0	0	20	17.2414	7.14286	5.88235	8.33333
NC_037328.1:66867495-66867495	NC_037328.1	66867495	66867495	WDR5B	gene-WDR5B	No description	-	gene	overlapping	0	0.00707992	11.1111	0	6.66667	14.2857	8.33333	26.6667	33.3333	34.375	29.4118	25
NC_037328.1:67299482-67299482	NC_037328.1	67299482	67299482	SEMA5B	gene-SEMA5B	No description	-	gene	overlapping	0	0.0204232	92.6829	88.8889	86.9565	80.5556	72.2222	97.2222	94.2857	100	95.8333	93.75
NC_037328.1:67299544-67299544	NC_037328.1	67299544	67299544	SEMA5B	gene-SEMA5B	No description	-	gene	overlapping	0	0.000472398	0	0	0	50	0	97.2222	54.2857	90.3226	95.8333	37.5
NC_037328.1:67346586-67346586	NC_037328.1	67346586	67346586	SEMA5B	gene-SEMA5B	No description	-	gene	overlapping	0	9.41977e-05	35.0877	36.5854	45.1613	46	37.7049	0	1.69492	0	0	22
NC_037328.1:68012766-68012766	NC_037328.1	68012766	68012766	MYLK	gene-MYLK	myosin light chain kinase	-	gene	overlapping	0	0.00796248	82.6087	73.913	100	75.8621	55	100	95.8333	100	100	100
NC_037328.1:68020140-68020140	NC_037328.1	68020140	68020140	MYLK	gene-MYLK	myosin light chain kinase	-	gene	overlapping	0	0.0311746	67.5	79.0323	77.5	73.913	62	85	78.9474	92.5	83.9286	93.5484
NC_037328.1:68032683-68032683	NC_037328.1	68032683	68032683	MYLK	gene-MYLK	myosin light chain kinase	-	gene	overlapping	0	0.0151495	31.25	0	60.7143	55.2239	40.2778	0	0	0	0	26.4151
NC_037328.1:6804413-6804413	NC_037328.1	6804413	6804413	null					Not found	0	3.32216e-07	93.75	100	100	100	100	0	44.8276	0	0	0
NC_037328.1:6804454-6804454	NC_037328.1	6804454	6804454	null					Not found	0	1.30005e-09	94.1176	100	94.4444	92	94.1176	0	37.931	25	36.3636	41.6667
NC_037328.1:68124909-68124909	NC_037328.1	68124909	68124909	MYLK	gene-MYLK	myosin light chain kinase	-	gene	overlapping	0	3.09922e-07	92.5926	95.2381	100	100	100	0	51.2195	26.9231	14.2857	55.5556
NC_037328.1:68974212-68974212	NC_037328.1	68974212	68974212	KALRN	gene-KALRN	kalirin%2C RhoGEF kinase	+	gene	overlapping	0	3.45813e-05	92.5	95.4545	97.4359	95	94.1176	53.8462	52.2388	0	0	0
NC_037328.1:69184123-69184123	NC_037328.1	69184123	69184123	null					Not found	0	0.012041	0	92.3077	38.2353	0	88	0	0	0	0	0
NC_037328.1:69184165-69184165	NC_037328.1	69184165	69184165	null					Not found	0	0.024087	69.2308	79.4872	76.4706	70	80	90	80.4878	93.9394	92.5	95.2381
NC_037328.1:69283694-69283694	NC_037328.1	69283694	69283694	ITGB5	gene-ITGB5	integrin subunit beta 5	-	gene	overlapping	0	0.00630159	0	46.4286	0	0	45.4545	88.8889	9.67742	96.9697	100	100
NC_037328.1:69298566-69298566	NC_037328.1	69298566	69298566	ITGB5	gene-ITGB5	integrin subunit beta 5	-	gene	overlapping	0	0.000302748	94.4444	100	85.7143	85.7143	100	0	88.4615	0	0	0
NC_037328.1:69558620-69558620	NC_037328.1	69558620	69558620	SLC12A8	gene-SLC12A8	No description	-	gene	overlapping	0	0.0444599	64.7059	76.9231	63.6364	75	80	85.7143	86.3636	94.4444	93.75	84.6154
NC_037328.1:69558712-69558712	NC_037328.1	69558712	69558712	SLC12A8	gene-SLC12A8	No description	-	gene	overlapping	0	0.010155	94.1176	76.9231	100	93.75	80	0	90.9091	5.55556	12.5	61.5385
NC_037328.1:69585715-69585715	NC_037328.1	69585715	69585715	SLC12A8	gene-SLC12A8	No description	-	gene	overlapping	0	0.0322198	72.4138	59.0909	46.4286	64	71.4286	78.2609	88.5714	86.8421	78.9474	70.8333
NC_037328.1:70085574-70085574	NC_037328.1	70085574	70085574	null					Not found	0	1.58081e-07	100	90.4762	92.5926	96.6667	92.8571	50	46.1538	40	13.7931	0
NC_037328.1:70490589-70490589	NC_037328.1	70490589	70490589	MUC4	gene-MUC4	No description	-	gene	overlapping	0	0.000497444	100	100	100	100	91.6667	100	62.069	37.5	36.3636	43.4783
NC_037328.1:70609972-70609972	NC_037328.1	70609972	70609972	TNK2	gene-TNK2	tyrosine kinase non receptor 2	-	gene	overlapping	0	0.000139331	3.84615	38.4615	39.1304	58.9744	65.3846	85	100	94.7368	89.4737	95.4545
NC_037328.1:70973123-70973123	NC_037328.1	70973123	70973123	UBXN7	gene-UBXN7	UBX domain protein 7	-	gene	overlapping	0	0.00198019	96.1538	100	100	89.4737	100	50	7.40741	15.1515	36	100
NC_037328.1:70973280-70973280	NC_037328.1	70973280	70973280	UBXN7	gene-UBXN7	UBX domain protein 7	-	gene	overlapping	0	0.000348994	93.5484	95.8333	96	100	100	70.5882	3.84615	20.5882	23.8095	88.2353
NC_037328.1:71439609-71439609	NC_037328.1	71439609	71439609	PIGZ	gene-PIGZ	No description	-	gene	overlapping	0	0.0451334	58.8235	67.3913	68.5185	59.0909	65	54.3478	51.8072	48	53.8462	53.8462
NC_037328.1:71925387-71925387	NC_037328.1	71925387	71925387	null					Not found	0	0.0424691	97.5	92.8571	97.3684	100	93.2203	95	53.3333	60	63.6364	100
NC_037328.1:71925646-71925646	NC_037328.1	71925646	71925646	null					Not found	0	0.0254408	68.1818	83.3333	55.5556	70.8333	78.5714	91.6667	82.1429	92	100	93.3333
NC_037328.1:72405449-72405449	NC_037328.1	72405449	72405449	XXYLT1	gene-XXYLT1	xyloside xylosyltransferase 1	+	gene	overlapping	0	0.00020714	5.55556	4	0	0	0	43.75	92.3077	31.25	12.8205	53.3333
NC_037328.1:72417135-72417135	NC_037328.1	72417135	72417135	XXYLT1	gene-XXYLT1	xyloside xylosyltransferase 1	+	gene	overlapping	0	0.0406986	82.6087	77.4193	68.4211	71.1111	62.8571	58.3333	55.7692	60	60	48
NC_037328.1:72417191-72417191	NC_037328.1	72417191	72417191	XXYLT1	gene-XXYLT1	xyloside xylosyltransferase 1	+	gene	overlapping	0	0.0314451	82.6087	90.3226	94.7368	86.6667	91.4286	79.1667	86.2745	74	56	72
NC_037328.1:72861998-72861998	NC_037328.1	72861998	72861998	FAM43A	gene-FAM43A	No description	-	gene	overlapping	0	0.0488649	75	70	60	78.5714	61.5385	60	43.75	50	47.3684	42.8571
NC_037328.1:72920002-72920002	NC_037328.1	72920002	72920002	TMEM44	gene-TMEM44	transmembrane protein 44	+	gene	overlapping	0	0.014589	100	93.75	100	92	84.2105	33.3333	89.4737	72.7273	78.5714	71.4286
NC_037328.1:73000763-73000763	NC_037328.1	73000763	73000763	null					Not found	0	0.00085567	93.75	86.6667	86.9565	88.8889	93.5484	55.5556	10.9589	81.25	46.2963	44.4444
NC_037328.1:7301710-7301710	NC_037328.1	7301710	7301710	null					Not found	0	0.0399985	50	59.1837	93.1507	85.9155	85	94.2308	94.9153	91.25	92.1053	91.6667
NC_037328.1:7306806-7306806	NC_037328.1	7306806	7306806	null					Not found	0	0.0293518	52.5	66.6667	75.4717	71.4286	50	84	80.5556	81.9672	93.617	67.8571
NC_037328.1:73213762-73213762	NC_037328.1	73213762	73213762	null					Not found	0	0.0394767	54.8387	44.8276	32	43.4783	45.8333	15	30	28.125	24	34.4828
NC_037328.1:73271920-73271920	NC_037328.1	73271920	73271920	null					Not found	0	3.73403e-06	61.1111	55	53.3333	52.1739	62	93.75	85.4839	90.1408	76.3889	81.3953
NC_037328.1:73271970-73271970	NC_037328.1	73271970	73271970	null					Not found	0	2.78477e-05	50.6849	50	46.6667	47.8261	42	70.8333	79.0323	84.507	63.8889	81.3953
NC_037328.1:73271983-73271983	NC_037328.1	73271983	73271983	null					Not found	0	0.000113767	80.8219	81.6667	83.0508	73.913	80	93.75	95.1613	97.1831	95.8333	88.6364
NC_037328.1:73271994-73271994	NC_037328.1	73271994	73271994	null					Not found	0	0.00451168	78.0822	65	78.3333	76.8116	68	85.4167	91.9355	92.9577	94.4444	79.5455
NC_037328.1:73272084-73272084	NC_037328.1	73272084	73272084	null					Not found	0	0.010529	60.274	59.322	65	75.3623	62	76.5957	75.8064	85.9155	85.9155	75
NC_037328.1:73405003-73405003	NC_037328.1	73405003	73405003	null					Not found	0	0.0229921	86.9565	65	57.6923	100	57.6923	93.75	94.7368	93.75	95	100
NC_037328.1:73659109-73659109	NC_037328.1	73659109	73659109	null					Not found	0	0.0315918	73.3333	80	84.6154	84.6154	82.3529	100	90.9091	92.3077	94.7368	96.1538
NC_037328.1:73763815-73763815	NC_037328.1	73763815	73763815	null					Not found	0	0.0153619	92.8571	84.6154	68.75	79.4118	72.7273	100	91.6667	93.9394	96.2963	92.3077
NC_037328.1:73820364-73820364	NC_037328.1	73820364	73820364	OPA1	gene-OPA1	OPA1%2C mitochondrial dynamin like GTPase	-	gene	overlapping	0	0.0124037	100	100	100	95	100	100	40	44.4444	44.4444	100
NC_037328.1:7424133-7424133	NC_037328.1	7424133	7424133	null					Not found	0	0.0426779	62.5	50	68.1818	50	74.1936	90	76.1905	95	76.6667	80
NC_037328.1:74489091-74489091	NC_037328.1	74489091	74489091	MB21D2	gene-MB21D2	Mab-21 domain containing 2	+	gene	overlapping	0	2.72977e-19	0	0	0	0	0	52.7778	50.7246	34.5455	45.3125	43.1818
NC_037328.1:74489109-74489109	NC_037328.1	74489109	74489109	MB21D2	gene-MB21D2	Mab-21 domain containing 2	+	gene	overlapping	0	2.82533e-15	0	0	3.0303	0	0	40.5405	49.2754	32.7273	37.5	36.3636
NC_037328.1:74489110-74489110	NC_037328.1	74489110	74489110	MB21D2	gene-MB21D2	Mab-21 domain containing 2	+	gene	overlapping	0	0.000158152	0	0	0	0	0	18.75	20.6897	36.3636	15	6.25
NC_037328.1:74489117-74489117	NC_037328.1	74489117	74489117	MB21D2	gene-MB21D2	Mab-21 domain containing 2	+	gene	overlapping	0	1.95729e-13	0	3.0303	0	0	0	29.7297	46.3768	30.9091	35.9375	34.0909
NC_037328.1:74489118-74489118	NC_037328.1	74489118	74489118	MB21D2	gene-MB21D2	Mab-21 domain containing 2	+	gene	overlapping	0	0.000128596	0	0	0	0	0	18.75	17.2414	33.3333	20	6.25
NC_037328.1:74489154-74489154	NC_037328.1	74489154	74489154	MB21D2	gene-MB21D2	Mab-21 domain containing 2	+	gene	overlapping	0	1.01144e-20	0	0	0	0	0	51.3513	47.8261	36.3636	42.1875	45.4545
NC_037328.1:74489155-74489155	NC_037328.1	74489155	74489155	MB21D2	gene-MB21D2	Mab-21 domain containing 2	+	gene	overlapping	0	7.37129e-05	0	0	0	0	0	18.75	24.1379	42.4242	20	6.25
NC_037328.1:74489161-74489161	NC_037328.1	74489161	74489161	MB21D2	gene-MB21D2	Mab-21 domain containing 2	+	gene	overlapping	0	4.15817e-20	0	0	0	0	0	43.2432	50	36.3636	42.1875	40.9091
NC_037328.1:74489162-74489162	NC_037328.1	74489162	74489162	MB21D2	gene-MB21D2	Mab-21 domain containing 2	+	gene	overlapping	0	0.00149438	4.7619	0	0	0	0	18.75	24.1379	42.4242	15	6.25
NC_037328.1:74489179-74489179	NC_037328.1	74489179	74489179	MB21D2	gene-MB21D2	Mab-21 domain containing 2	+	gene	overlapping	0	1.88421e-14	0	0	0	0	0	37.8378	39.1304	30.9091	29.6875	25
NC_037328.1:74489180-74489180	NC_037328.1	74489180	74489180	MB21D2	gene-MB21D2	Mab-21 domain containing 2	+	gene	overlapping	0	0.000714657	0	0	0	0	0	18.75	20.6897	27.2727	5	5.88235
NC_037328.1:77323842-77323842	NC_037328.1	77323842	77323842	null					Not found	0	0.00961034	83.7838	72.7273	69.2308	54.5455	72.9167	96.1538	93.0233	87.1795	92.7273	78.5714
NC_037328.1:77464567-77464567	NC_037328.1	77464567	77464567	TP63	gene-TP63	tumor protein p63	-	gene	overlapping	0	2.88648e-15	50	84.6154	60.6061	56.5217	73.1707	0	0	0	0	0
NC_037328.1:77646059-77646059	NC_037328.1	77646059	77646059	TP63	gene-TP63	tumor protein p63	-	gene	overlapping	0	0.0149395	83.75	80.3571	72	74.4186	87.6712	100	91	92.0455	89.7727	84.6154
NC_037328.1:78601711-78601711	NC_037328.1	78601711	78601711	LPP	gene-LPP	LIM domain containing preferred translocation partner in lipoma	-	gene	overlapping	0	1.08988e-08	94.8718	100	96.4286	100	95.8333	0	2.08333	42.5	20	0
NC_037328.1:79200284-79200284	NC_037328.1	79200284	79200284	null					Not found	0	0.0354364	96	92.8571	84.2105	88.8889	100	63.6364	80.6452	67.8571	76	100
NC_037328.1:7966469-7966469	NC_037328.1	7966469	7966469	null					Not found	0	0.0252492	82.9268	78.9474	91.1111	82.6087	77.7778	86.4865	93.8462	91.5493	98.2759	97.0588
NC_037328.1:79918862-79918862	NC_037328.1	79918862	79918862	null					Not found	0	1.02164e-07	0	0	42.4242	0	0	100	91.9355	97.619	95.4545	90
NC_037328.1:79934749-79934749	NC_037328.1	79934749	79934749	null					Not found	0	0.02884	96.1538	100	82.1429	70.5882	86.9565	95.4545	100	100	96.5517	100
NC_037328.1:80084849-80084849	NC_037328.1	80084849	80084849	RTP1	gene-RTP1	receptor transporter protein 1	-	gene	overlapping	0	3.71803e-07	40.7407	47.619	38.4615	90	89.2857	0	0	0	3.7037	0
NC_037328.1:80318524-80318524	NC_037328.1	80318524	80318524	ST6GAL1	gene-ST6GAL1	ST6 beta-galactoside alpha-2%2C6-sialyltransferase 1	-	gene	overlapping	0	7.50676e-11	100	100	91.6667	95.5556	97.9592	0	6.66667	29.6296	18.9189	0
NC_037328.1:80900495-80900495	NC_037328.1	80900495	80900495	DGKG	gene-DGKG	No description	+	gene	overlapping	0	0.0236973	61.5385	73.8095	89.3617	79.4118	74	83.3333	88.2353	90.625	93.0233	96.875
NC_037328.1:81254072-81254072	NC_037328.1	81254072	81254072	null					Not found	0	0.00189848	75	5.26316	0	27.5	0	74.1936	75.7576	68.4211	92.8571	73.913
NC_037328.1:81254095-81254095	NC_037328.1	81254095	81254095	null					Not found	0	0.0148665	100	100	90	90	90	93.5484	54.5455	78.9474	64.2857	47.8261
NC_037328.1:81352940-81352940	NC_037328.1	81352940	81352940	null					Not found	0	0.00107737	32.1429	52.381	0	56.25	100	0	0	0	0	0
NC_037328.1:81789845-81789845	NC_037328.1	81789845	81789845	MAP3K13	gene-MAP3K13	mitogen-activated protein kinase kinase kinase 13	-	gene	overlapping	0	0.0192651	52.9412	52.6316	0	86.8852	48.9362	88.5714	87.2093	92	86.9565	87.1795
NC_037328.1:81930215-81930215	NC_037328.1	81930215	81930215	EHHADH	gene-EHHADH	enoyl-CoA%2C hydratase/3-hydroxyacyl CoA dehydrogenase	+	gene	overlapping	0	0.0333267	80	70.8333	68.4211	68.1818	69.2308	91.6667	96.2963	96.6667	75	80
NC_037328.1:82540408-82540408	NC_037328.1	82540408	82540408	null					Not found	0	0.00237816	87.8049	82.2222	87.5	84.9057	81.1321	100	95.082	97.7273	93.617	96.5517
NC_037328.1:82558222-82558222	NC_037328.1	82558222	82558222	null					Not found	0	0.00394776	34.7826	44	50	57.1429	40	81.8182	60.8696	64.1026	80.5556	90.9091
NC_037328.1:82587581-82587581	NC_037328.1	82587581	82587581	null					Not found	0	0.0138367	90.625	91.4286	87.8049	77.1429	88.5714	52.381	77.0833	72.7273	75	32
NC_037328.1:82833827-82833827	NC_037328.1	82833827	82833827	CLCN2	gene-CLCN2	chloride voltage-gated channel 2	+	gene	overlapping	0	0.00352332	95.4545	85.7143	92.8571	88.8889	89.2857	96.7742	47.9167	43.75	34.0426	50
NC_037328.1:82833922-82833922	NC_037328.1	82833922	82833922	CLCN2	gene-CLCN2	chloride voltage-gated channel 2	+	gene	overlapping	0	0.0103463	91.6667	100	78.5714	77.7778	100	94.1176	47.8261	35	42.8571	30.7692
NC_037328.1:82850291-82850291	NC_037328.1	82850291	82850291	FAM131A	gene-FAM131A	family with sequence similarity 131 member A	-	gene	overlapping	0	0.0361749	54.5455	42.8571	26.6667	70.8333	9.09091	76.4706	66.6667	66.6667	66.6667	90.9091
NC_037328.1:83225645-83225645	NC_037328.1	83225645	83225645	LOC782787	gene-LOC782787	No description	+	gene	overlapping	0	3.06305e-06	82.1429	97.3684	88.8889	95.5556	95.4545	0	42	8.16327	40	47.3684
NC_037328.1:83315338-83315338	NC_037328.1	83315338	83315338	MAP6D1	gene-MAP6D1	MAP6 domain containing 1	+	gene	overlapping	0	0.000137686	0	57.1429	50	55.5556	7.69231	100	100	91.8919	90.4762	96.4286
NC_037328.1:83343069-83343069	NC_037328.1	83343069	83343069	YEATS2	gene-YEATS2	YEATS domain containing 2	-	gene	overlapping	0	8.51843e-07	100	96	100	93.9394	95.8333	0	51.1111	53.8462	41.6667	58.8235
NC_037328.1:83544808-83544808	NC_037328.1	83544808	83544808	KLHL6	gene-KLHL6	No description	+	gene	downstream	248	0.0114308	16.129	36.3636	34.2857	17.8571	25	41.1765	39.5833	46.5116	69.697	65.2174
NC_037328.1:83911058-83911058	NC_037328.1	83911058	83911058	MCF2L2	gene-MCF2L2	No description	+	gene	overlapping	0	0.0364213	21.4286	44	26.6667	19.6429	26.9231	39.3939	54.2857	35.8974	57.1429	42.8571
NC_037328.1:84366158-84366158	NC_037328.1	84366158	84366158	null					Not found	0	2.16878e-10	2.27273	0	40	0	5.40541	100	96.4912	97.7273	97.2222	100
NC_037328.1:84366172-84366172	NC_037328.1	84366172	84366172	null					Not found	0	0.000435104	72.7273	80	77.7778	69.3878	59.4595	93.9394	87.7193	93.1818	100	100
NC_037328.1:85232527-85232527	NC_037328.1	85232527	85232527	null					Not found	0	0.0346353	90	93.3333	88.8889	78.9474	69.5652	94.7368	93.617	100	90.9091	100
NC_037328.1:85289139-85289139	NC_037328.1	85289139	85289139	LOC100849009	gene-LOC100849009	No description	-	gene	overlapping	0	0.0239769	12	15	0	10.8108	8.33333	23.5294	30.7692	15.625	24	50
NC_037328.1:85289141-85289141	NC_037328.1	85289141	85289141	LOC100849009	gene-LOC100849009	No description	-	gene	overlapping	0	0.0395483	16	5	0	5.40541	16.6667	17.6471	38.4615	15.625	16	31.25
NC_037328.1:85289174-85289174	NC_037328.1	85289174	85289174	LOC100849009	gene-LOC100849009	No description	-	gene	overlapping	0	0.00824955	12	5	0	2.7027	0	12.5	26.9231	21.875	12	31.25
NC_037328.1:85290226-85290226	NC_037328.1	85290226	85290226	LOC100849009	gene-LOC100849009	No description	-	gene	overlapping	0	0.0445903	44.2857	45.4545	54.2373	42.8571	42.8571	36.5854	34.1176	33.3333	32.3529	43.1818
NC_037328.1:85340341-85340341	NC_037328.1	85340341	85340341	null					Not found	0	3.4613e-08	54.5455	90	55.5556	55	27.7778	0	0	0	0	0
NC_037328.1:86423947-86423947	NC_037328.1	86423947	86423947	null					Not found	0	0.0126235	80.6452	74.6032	71.2871	73.4375	76.8116	67.3077	43.5644	62.069	57.3034	65.7143
NC_037328.1:86581689-86581689	NC_037328.1	86581689	86581689	null					Not found	0	0.00103202	97.4359	91.6667	97.3684	97.561	95.5556	47.7273	35.9375	35.5556	64.5161	100
NC_037328.1:86758937-86758937	NC_037328.1	86758937	86758937	null					Not found	0	0.0345895	100	100	90	92	100	100	90.9091	75.8621	66.6667	65
NC_037328.1:86758961-86758961	NC_037328.1	86758961	86758961	null					Not found	0	0.0484165	78.9474	95	86.6667	96	93.3333	87.5	77.2727	82.7586	48.1481	65
NC_037328.1:87359185-87359185	NC_037328.1	87359185	87359185	PEX5L	gene-PEX5L	peroxisomal biogenesis factor 5 like	+	gene	overlapping	0	0.00242896	95.8333	95.4545	95.8333	88.2353	80	42.8571	87.1795	37.037	50	60
NC_037328.1:87410639-87410639	NC_037328.1	87410639	87410639	USP13	gene-USP13	ubiquitin specific peptidase 13	-	gene	overlapping	0	7.81624e-05	97.9592	97.8723	100	92.7273	100	0	89.7059	27.027	19.5122	0
NC_037328.1:87954407-87954407	NC_037328.1	87954407	87954407	PIK3CA	gene-PIK3CA	phosphatidylinositol-4%2C5-bisphosphate 3-kinase catalytic subunit alpha	-	gene	overlapping	0	4.61444e-06	61.5385	94.1176	100	100	94.4444	0	36.3636	0	4.7619	0
NC_037328.1:88218782-88218782	NC_037328.1	88218782	88218782	KCNMB2	gene-KCNMB2	potassium calcium-activated channel subfamily M regulatory beta subunit 2	-	gene	overlapping	0	0.0396857	95.7447	81.0811	86.8421	71.1111	71.0526	0	80.597	50	61.5385	0
NC_037328.1:88328452-88328452	NC_037328.1	88328452	88328452	KCNMB2	gene-KCNMB2	potassium calcium-activated channel subfamily M regulatory beta subunit 2	-	gene	overlapping	0	0.0374	37.5	21.5686	8	28.5714	12.8205	34.375	40.678	46.7532	28.8889	55.3191
NC_037328.1:88329642-88329642	NC_037328.1	88329642	88329642	KCNMB2	gene-KCNMB2	potassium calcium-activated channel subfamily M regulatory beta subunit 2	-	gene	overlapping	0	0.010137	61.2903	33.3333	34.7826	30.7692	21.0526	60	71.4286	57.5758	71.4286	72.2222
NC_037328.1:88356575-88356575	NC_037328.1	88356575	88356575	KCNMB2	gene-KCNMB2	potassium calcium-activated channel subfamily M regulatory beta subunit 2	-	gene	overlapping	0	0.0082549	50	0	45.4545	86.9565	0	0	0	0	0	0
NC_037328.1:88397466-88397466	NC_037328.1	88397466	88397466	KCNMB2	gene-KCNMB2	potassium calcium-activated channel subfamily M regulatory beta subunit 2	-	gene	overlapping	0	0.0329291	40	13.3333	36.8421	35.2941	21.4286	47.3684	45	68	42.8571	76.9231
NC_037328.1:88397469-88397469	NC_037328.1	88397469	88397469	KCNMB2	gene-KCNMB2	potassium calcium-activated channel subfamily M regulatory beta subunit 2	-	gene	overlapping	0	0.00252662	20	13.3333	21.0526	11.7647	14.2857	42.1053	50	56	38.0952	38.4615
NC_037328.1:88397532-88397532	NC_037328.1	88397532	88397532	KCNMB2	gene-KCNMB2	potassium calcium-activated channel subfamily M regulatory beta subunit 2	-	gene	overlapping	0	0.0377595	40	13.3333	52.6316	17.6471	35.7143	68.4211	45	68	42.8571	76.9231
NC_037328.1:88397571-88397571	NC_037328.1	88397571	88397571	KCNMB2	gene-KCNMB2	potassium calcium-activated channel subfamily M regulatory beta subunit 2	-	gene	overlapping	0	0.0404719	30	20	15.7895	23.5294	21.4286	52.6316	40	48	23.8095	53.8462
NC_037328.1:88397596-88397596	NC_037328.1	88397596	88397596	KCNMB2	gene-KCNMB2	potassium calcium-activated channel subfamily M regulatory beta subunit 2	-	gene	overlapping	0	0.0206818	20	20	17.6471	11.7647	14.2857	36.8421	35	48	28.5714	46.1538
NC_037328.1:88438556-88438556	NC_037328.1	88438556	88438556	KCNMB2	gene-KCNMB2	potassium calcium-activated channel subfamily M regulatory beta subunit 2	-	gene	overlapping	0	0.0325629	69.2308	80	90	82.6087	68.75	0	53.8462	62.5	66.6667	0
NC_037328.1:88438912-88438912	NC_037328.1	88438912	88438912	KCNMB2	gene-KCNMB2	potassium calcium-activated channel subfamily M regulatory beta subunit 2	-	gene	overlapping	0	0.0347357	36.8421	60.7143	72.7273	60.7143	65	0	31.4286	55.8824	35.2941	0
NC_037328.1:88459117-88459117	NC_037328.1	88459117	88459117	KCNMB2	gene-KCNMB2	potassium calcium-activated channel subfamily M regulatory beta subunit 2	-	gene	overlapping	0	0.0295011	54.5455	80.9524	88.8889	75	76.4706	92.1053	94.7368	97.2973	89.7959	78.2609
NC_037328.1:88475864-88475864	NC_037328.1	88475864	88475864	KCNMB2	gene-KCNMB2	potassium calcium-activated channel subfamily M regulatory beta subunit 2	-	gene	overlapping	0	4.63769e-07	94.4444	97.5	95.2381	100	89.4737	54.8387	42.8571	36	11.1111	0
NC_037328.1:88489401-88489401	NC_037328.1	88489401	88489401	KCNMB2	gene-KCNMB2	potassium calcium-activated channel subfamily M regulatory beta subunit 2	-	gene	overlapping	0	0.00383776	96.5517	86.3636	71.4286	81.5789	88.8889	36.3636	66.6667	37.037	43.75	0
NC_037328.1:88489425-88489425	NC_037328.1	88489425	88489425	KCNMB2	gene-KCNMB2	potassium calcium-activated channel subfamily M regulatory beta subunit 2	-	gene	overlapping	0	0.0121216	100	0	64.2857	55.2632	0	100	96.4286	100	100	96.9697
NC_037328.1:88495692-88495692	NC_037328.1	88495692	88495692	KCNMB2	gene-KCNMB2	potassium calcium-activated channel subfamily M regulatory beta subunit 2	-	gene	overlapping	0	0.0223141	88.4615	87.5	95	86.3636	76.9231	88.2353	46.1538	72.973	70.3704	35.7143
NC_037328.1:88510334-88510334	NC_037328.1	88510334	88510334	KCNMB2	gene-KCNMB2	potassium calcium-activated channel subfamily M regulatory beta subunit 2	-	gene	overlapping	0	0.00121685	16.6667	13.9241	11.5385	19.7183	15.1515	29.1667	29.2308	32.4675	22.3684	40.4255
NC_037328.1:88511892-88511892	NC_037328.1	88511892	88511892	KCNMB2	gene-KCNMB2	potassium calcium-activated channel subfamily M regulatory beta subunit 2	-	gene	overlapping	0	0.041854	9.52381	0	9.52381	0	4.7619	5.88235	32	11.7647	27.2727	18.1818
NC_037328.1:88529870-88529870	NC_037328.1	88529870	88529870	KCNMB2	gene-KCNMB2	potassium calcium-activated channel subfamily M regulatory beta subunit 2	-	gene	overlapping	0	0.0003534	97.1429	96.5517	91.3044	100	100	47.619	78.9474	70	66.6667	0
NC_037328.1:88534644-88534644	NC_037328.1	88534644	88534644	KCNMB2	gene-KCNMB2	potassium calcium-activated channel subfamily M regulatory beta subunit 2	-	gene	overlapping	0	0.00125199	92.5926	95.4545	97.2973	100	100	93.75	42.029	84.7826	65.7895	45.4545
NC_037328.1:88534668-88534668	NC_037328.1	88534668	88534668	KCNMB2	gene-KCNMB2	potassium calcium-activated channel subfamily M regulatory beta subunit 2	-	gene	overlapping	0	0.0047811	92.5926	90.9091	94.5946	100	85.7143	50	92.5373	13.0435	36.8421	54.5455
NC_037328.1:88551649-88551649	NC_037328.1	88551649	88551649	KCNMB2	gene-KCNMB2	potassium calcium-activated channel subfamily M regulatory beta subunit 2	-	gene	overlapping	0	0.000124072	100	100	100	100	84.2105	50	42.5	0	0	0
NC_037328.1:88557580-88557580	NC_037328.1	88557580	88557580	KCNMB2	gene-KCNMB2	potassium calcium-activated channel subfamily M regulatory beta subunit 2	-	gene	overlapping	0	0.000124325	85.7143	93.75	92.8571	93.75	78.9474	0	47.3684	50	44.4444	46.1538
NC_037328.1:88574402-88574402	NC_037328.1	88574402	88574402	KCNMB2	gene-KCNMB2	potassium calcium-activated channel subfamily M regulatory beta subunit 2	-	gene	overlapping	0	0.0121389	94.4444	51.8519	37.1429	85	32	94.1176	97.2973	91.1765	90.9091	95.2381
NC_037328.1:888533-888533	NC_037328.1	888533	888533	RCAN1	gene-RCAN1	regulator of calcineurin 1	+	gene	overlapping	0	0.0183282	2.85714	16	9.375	13.3333	18.1818	23.3333	63.1579	21.2121	26.6667	45.4545
NC_037328.1:89911018-89911018	NC_037328.1	89911018	89911018	null					Not found	0	0.00100678	73.913	80	74.4681	77.7778	62.5	88.8889	94.1176	92.3077	90.3226	100
NC_037328.1:89966146-89966146	NC_037328.1	89966146	89966146	LOC112447662	gene-LOC112447662	No description	+	gene	overlapping	0	0.0031688	97.6744	100	96.7742	97.4359	100	52.9412	97.5	85.2941	84	44.4444
NC_037328.1:91049533-91049533	NC_037328.1	91049533	91049533	null					Not found	0	0.000289201	95.2381	100	100	97.8723	100	19.0476	93.3333	81.6327	54.1667	40.9091
NC_037328.1:92755542-92755542	NC_037328.1	92755542	92755542	NAALADL2	gene-NAALADL2	No description	-	gene	overlapping	0	0.00593332	80	84	87.0968	84	82.3529	56.25	58.6207	65.625	48.1481	78.5714
NC_037328.1:92998929-92998929	NC_037328.1	92998929	92998929	null					Not found	0	0.0215269	94.4444	90.9091	88.3721	92.8571	90.6977	82.3529	86.9565	80	69.0476	70
NC_037328.1:93114932-93114932	NC_037328.1	93114932	93114932	null					Not found	0	5.51184e-10	0	0	0	0	0	81.8182	48.2759	100	93.5484	100
NC_037328.1:93114940-93114940	NC_037328.1	93114940	93114940	null					Not found	0	0.0135812	55.5556	73.3333	80.9524	68.2927	63.6364	72.7273	86.2069	100	90.3226	92.3077
NC_037328.1:9437772-9437772	NC_037328.1	9437772	9437772	null					Not found	0	0.0219794	93.5484	100	79.1667	86.4865	73.0769	100	97.2222	100	100	91.6667
NC_037328.1:94569756-94569756	NC_037328.1	94569756	94569756	SPATA16	gene-SPATA16	No description	+	gene	overlapping	0	0.0065615	79.4521	41.4286	0	0	0	94.4444	81.9277	64.5161	86.9048	76.3636
NC_037328.1:94967541-94967541	NC_037328.1	94967541	94967541	LOC112447726	gene-LOC112447726	No description	-	gene	overlapping	0	0.0437226	91.3044	96.1538	100	100	100	95.8333	57.5	60.9756	86	100
NC_037328.1:94967694-94967694	NC_037328.1	94967694	94967694	LOC112447726	gene-LOC112447726	No description	-	gene	overlapping	0	1.4029e-20	95.6522	96.1538	100	96.9697	100	4.16667	2.5	0	12	0
NC_037328.1:951812-951812	NC_037328.1	951812	951812	RCAN1	gene-RCAN1	regulator of calcineurin 1	+	gene	overlapping	0	0.000163556	93.0233	95.082	95.5882	91.0256	96.2264	0	66.2338	53.8462	52.7273	79.3103
NC_037328.1:95835633-95835633	NC_037328.1	95835633	95835633	PLD1	gene-PLD1	phospholipase D1%2C phosphatidylcholine-specific	+	gene	overlapping	0	0.011533	88.8889	96.2963	100	100	84.6154	47.8261	100	56.6667	30.4348	50
NC_037328.1:9588174-9588174	NC_037328.1	9588174	9588174	ADAMTS1	gene-ADAMTS1	ADAM metallopeptidase with thrombospondin type 1 motif 1	+	gene	overlapping	0	0.00849297	77.551	92.1569	92.1569	90.7692	92.1875	23.0769	91.25	47.1264	69.2308	21.3333
NC_037328.1:9588329-9588329	NC_037328.1	9588329	9588329	ADAMTS1	gene-ADAMTS1	ADAM metallopeptidase with thrombospondin type 1 motif 1	+	gene	overlapping	0	0.0170852	44.4444	45	93.3333	49.1228	31.9149	96.5517	45.3333	97.5	96.2264	94.7368
NC_037328.1:9599110-9599110	NC_037328.1	9599110	9599110	null					Not found	0	0.00312508	100	88.8889	100	92.3077	95.2381	30.4348	60.8696	52.6316	65	100
NC_037328.1:96006694-96006694	NC_037328.1	96006694	96006694	LOC101905533	gene-LOC101905533	No description	-	gene	overlapping	0	0.0266137	96.9697	97.6744	94.4444	96.6667	96	90	89.6552	45.4545	86.3636	92.3077
NC_037328.1:96043682-96043682	NC_037328.1	96043682	96043682	TNIK	gene-TNIK	No description	+	gene	overlapping	0	0.0438648	72.5	69.2308	74.1936	65.625	57.5758	60	86.2069	88.3721	86.3636	92.5926
NC_037328.1:96457172-96457172	NC_037328.1	96457172	96457172	SLC2A2	gene-SLC2A2	solute carrier family 2 member 2	+	gene	overlapping	0	0.0179181	77.4193	89.4737	94.4444	84.4444	82.3529	96.1538	93.75	97.2973	97.619	96.1538
NC_037328.1:96490112-96490112	NC_037328.1	96490112	96490112	null					Not found	0	0.00746258	57.8947	53.125	58.8235	78.0488	51.3513	79.3103	78.3333	83.6735	88	78.9474
NC_037328.1:96490181-96490181	NC_037328.1	96490181	96490181	null					Not found	0	0.000150516	44.7368	50	65.7143	82.9268	56.7568	86.6667	91.6667	91.8367	92	94.7368
NC_037328.1:96490252-96490252	NC_037328.1	96490252	96490252	null					Not found	0	0.00932532	52.6316	50	65.7143	63.4146	38.8889	76.6667	73.3333	83.3333	76	68.4211
NC_037328.1:96537611-96537611	NC_037328.1	96537611	96537611	null					Not found	0	2.38021e-05	91.4894	98.1818	98.2456	94.9153	100	0	54.1667	66.6667	33.3333	0
NC_037328.1:96739465-96739465	NC_037328.1	96739465	96739465	null					Not found	0	0.0141603	24	0	24.2718	18.2609	17.3077	45.7627	38.9381	34.6154	44.7368	38.0952
NC_037328.1:9674037-9674037	NC_037328.1	9674037	9674037	null					Not found	0	0.0377252	80	89.6552	88.8889	82.6923	67.9245	88.8889	96.7742	93.3333	90.6977	91.6667
NC_037328.1:96974045-96974045	NC_037328.1	96974045	96974045	SLC7A14	gene-SLC7A14	solute carrier family 7 member 14	+	gene	overlapping	0	3.19528e-05	82.3529	77.7778	91.3044	59.0909	57.8947	0	30.7692	0	0	0
NC_037328.1:96976443-96976443	NC_037328.1	96976443	96976443	SLC7A14	gene-SLC7A14	solute carrier family 7 member 14	+	gene	upstream	1700	1.89476e-07	95.6522	100	91.6667	96.6667	96.7742	0	47.3684	0	0	0
NC_037328.1:97163951-97163951	NC_037328.1	97163951	97163951	PRKCI	gene-PRKCI	protein kinase C iota	-	gene	downstream	729	0.0333853	11.1111	9.52381	4	19.2308	6.89655	23.8095	9.09091	37.5	34.6154	43.75
NC_037328.1:97164059-97164059	NC_037328.1	97164059	97164059	PRKCI	gene-PRKCI	protein kinase C iota	-	gene	downstream	837	0.0425147	8.33333	0	0	3.57143	3.44828	14.2857	6.06061	37.5	14.2857	6.25
NC_037328.1:97563289-97563289	NC_037328.1	97563289	97563289	LRRC34	gene-LRRC34	No description	+	gene	overlapping	0	0.0424575	32.1429	21.0526	14.2857	8	9.52381	0	0	11.7647	4.34783	7.69231
NC_037328.1:97563466-97563466	NC_037328.1	97563466	97563466	LRRC34	gene-LRRC34	No description	+	gene	overlapping	0	0.00572999	39.2857	63.1579	28.5714	60	45	16.6667	25.7143	6.25	21.7391	7.69231
NC_037328.1:97688293-97688293	NC_037328.1	97688293	97688293	LOC107132196	gene-LOC107132196	No description	-	gene	upstream	1486	0.0029798	3.57143	10.7143	8.10811	10.4167	13.8889	15.7895	30	27.7778	31.5789	30.7692
NC_037328.1:97688317-97688317	NC_037328.1	97688317	97688317	LOC107132196	gene-LOC107132196	No description	-	gene	upstream	1462	0.00451192	17.8571	35.7143	24.3243	14.8936	25.7143	63.1579	35.8974	47.2222	52.6316	50
NC_037328.1:97688332-97688332	NC_037328.1	97688332	97688332	LOC107132196	gene-LOC107132196	No description	-	gene	upstream	1447	0.00294184	0	7.14286	0	2.08333	8.33333	21.0526	10.2564	30.5556	21.0526	15.3846
NC_037328.1:97761201-97761201	NC_037328.1	97761201	97761201	null					Not found	0	0.0464922	61.1111	66.6667	68.9655	60.3774	38.0952	70	75	79.1667	80.4878	71.4286
NC_037328.1:97911697-97911697	NC_037328.1	97911697	97911697	null					Not found	0	0.00999184	92.5	86.6667	80.9524	76	85	72.7273	60.8696	64	65.2174	37.5
NC_037328.1:98276950-98276950	NC_037328.1	98276950	98276950	MECOM	gene-MECOM	No description	+	gene	overlapping	0	0.0130941	16.6667	12.5	19.4444	13.5135	11.7647	51.8519	28	38.8889	21.7391	78.2609
NC_037328.1:98276951-98276951	NC_037328.1	98276951	98276951	MECOM	gene-MECOM	No description	+	gene	overlapping	0	0.0326715	5.26316	0	14.2857	19.3548	30.7692	27.7778	28.8889	28.5714	40	55.5556
NC_037328.1:98276961-98276961	NC_037328.1	98276961	98276961	MECOM	gene-MECOM	No description	+	gene	overlapping	0	0.0284083	0	0	15.7895	17.2414	8	11.1111	30.2326	22.5806	25	41.1765
NC_037328.1:98277001-98277001	NC_037328.1	98277001	98277001	MECOM	gene-MECOM	No description	+	gene	overlapping	0	0.00686249	10.5263	0	9.52381	16.129	23.0769	33.3333	24.4444	32.3529	56.6667	66.6667
NC_037328.1:98278650-98278650	NC_037328.1	98278650	98278650	MECOM	gene-MECOM	No description	+	gene	overlapping	0	0.00886398	23.8095	33.3333	40	21.9512	37.2549	50	52.2388	54.6875	42.8571	72.2222
NC_037328.1:98278802-98278802	NC_037328.1	98278802	98278802	MECOM	gene-MECOM	No description	+	gene	overlapping	0	6.2302e-05	23.1884	19.2308	22.7273	20.3125	23.0769	44.1176	36.7089	56.9231	70	63.6364
NC_037328.1:98315836-98315836	NC_037328.1	98315836	98315836	MECOM	gene-MECOM	No description	+	gene	overlapping	0	8.42481e-06	100	100	83.6364	98.4848	98.2456	0	57.1429	20.9302	27.5	0
NC_037328.1:98469990-98469990	NC_037328.1	98469990	98469990	null					Not found	0	0.0393863	85.7143	100	88.2353	58.8235	53.3333	100	96	100	91.6667	92.3077
NC_037328.1:99168074-99168074	NC_037328.1	99168074	99168074	LOC100139843	gene-LOC100139843	No description	-	gene	overlapping	0	0.000538839	66.6667	66.6667	75	53.3333	77.2727	0	50	0	0	0
NC_037328.1:99424356-99424356	NC_037328.1	99424356	99424356	GOLIM4	gene-GOLIM4	golgi integral membrane protein 4	+	gene	overlapping	0	8.60491e-11	96.875	95.2381	92.5926	98.1132	95.8333	0	2.27273	19.6078	30.2326	0
NC_037329.1:100505140-100505140	NC_037329.1	100505140	100505140	ERBB4	gene-ERBB4	No description	-	gene	overlapping	0	0.00618484	5.55556	0	0	0	0	16.6667	16.6667	0	9.09091	18.75
NC_037329.1:100855961-100855961	NC_037329.1	100855961	100855961	null					Not found	0	0.0399768	60	100	83.3333	95.9459	96.9697	100	0	43.75	51.8519	0
NC_037329.1:1016138-1016138	NC_037329.1	1016138	1016138	NIPA1	gene-NIPA1	No description	+	gene	overlapping	0	0.000609428	92.8571	88.4615	94.1176	92.3077	85.7143	47.0588	85.4545	20.8333	16.6667	43.75
NC_037329.1:102942082-102942082	NC_037329.1	102942082	102942082	null					Not found	0	0.00567737	0	0	0	0	0	28.5714	0	14.2857	24.1379	0
NC_037329.1:103748967-103748967	NC_037329.1	103748967	103748967	null					Not found	0	0.0489623	89.3617	69.2308	72.2222	82.3529	77.2727	92.8571	81.25	97.8261	94.1176	95.6522
NC_037329.1:103936337-103936337	NC_037329.1	103936337	103936337	null					Not found	0	0.0109538	23.0769	100	100	85.7143	93.3333	88.8889	5	0	27.7778	0
NC_037329.1:104026253-104026253	NC_037329.1	104026253	104026253	MREG	gene-MREG	melanoregulin	-	gene	overlapping	0	0.00124318	88.8889	94.4444	97.0588	95	97.2973	100	2.32558	20.7547	26.4706	0
NC_037329.1:104317749-104317749	NC_037329.1	104317749	104317749	MARCH4	gene-MARCH4	membrane-associated ring finger (C3HC4) 4%2C E3 ubiquitin protein ligase	-	gene	overlapping	0	0.0330561	91.3044	92.3077	87.5	92.5926	96.7742	0	87.5	83.0769	67.2414	34.6154
NC_037329.1:104348041-104348041	NC_037329.1	104348041	104348041	MARCH4	gene-MARCH4	membrane-associated ring finger (C3HC4) 4%2C E3 ubiquitin protein ligase	-	gene	overlapping	0	0.00352021	21.4286	0	11.1111	4.34783	21.4286	0	0	0	0	0
NC_037329.1:104419891-104419891	NC_037329.1	104419891	104419891	SMARCAL1	gene-SMARCAL1	SWI/SNF related%2C matrix associated%2C actin dependent regulator of chromatin%2C subfamily a like 1	+	gene	downstream	519	0.00122785	82.0513	70.9677	50	58.3333	62.069	81.8182	86.0465	94.2308	92.1053	95.8333
NC_037329.1:104419892-104419892	NC_037329.1	104419892	104419892	SMARCAL1	gene-SMARCAL1	SWI/SNF related%2C matrix associated%2C actin dependent regulator of chromatin%2C subfamily a like 1	+	gene	downstream	518	0.00273875	71.4286	47.619	66.6667	82.5	75	78.2609	95.3488	96.3636	89.4737	95
NC_037329.1:104424767-104424767	NC_037329.1	104424767	104424767	SMARCAL1	gene-SMARCAL1	SWI/SNF related%2C matrix associated%2C actin dependent regulator of chromatin%2C subfamily a like 1	+	gene	overlapping	0	0.0280047	93.0233	97.0588	100	100	97.0588	56.0976	96.8254	78.9474	72.7273	97.1429
NC_037329.1:104448134-104448134	NC_037329.1	104448134	104448134	SMARCAL1	gene-SMARCAL1	SWI/SNF related%2C matrix associated%2C actin dependent regulator of chromatin%2C subfamily a like 1	+	gene	overlapping	0	0.0399709	72	80.6452	88.8889	94.2857	79.1667	100	100	96.875	91.8919	87.5
NC_037329.1:104611633-104611633	NC_037329.1	104611633	104611633	null					Not found	0	0.0432178	30.303	14.2857	25	32.7273	33.3333	50	41.1765	41.1765	35.2941	42.3077
NC_037329.1:104611752-104611752	NC_037329.1	104611752	104611752	null					Not found	0	0.0183284	20.5882	19.0476	30.5556	32.6923	29.1667	40	41.1765	38	48.4848	50
NC_037329.1:104790510-104790510	NC_037329.1	104790510	104790510	null					Not found	0	0.0168884	75	75	64.2857	83.3333	63.6364	83.3333	92.3077	96.9697	100	80
NC_037329.1:104844078-104844078	NC_037329.1	104844078	104844078	null					Not found	0	1.89808e-06	38.8889	92.3077	95.4545	92.1053	90.9091	25	0	0	0	0
NC_037329.1:104904507-104904507	NC_037329.1	104904507	104904507	LOC101905680	gene-LOC101905680	No description	+	gene	downstream	914	0.0326226	81.25	77.7778	88.8889	90	79.1667	100	88.5714	100	100	93.75
NC_037329.1:10491025-10491025	NC_037329.1	10491025	10491025	null					Not found	0	1.84496e-05	50	75	72.093	52.7273	69.2308	30	27.0833	21.4286	12.1212	4
NC_037329.1:105076853-105076853	NC_037329.1	105076853	105076853	null					Not found	0	0.0136343	88.2353	92.1053	50	44.7368	30.303	100	0	0	3.33333	0
NC_037329.1:105120815-105120815	NC_037329.1	105120815	105120815	null					Not found	0	0.0311096	89.5833	83.0508	88.2353	92.8571	69.0909	100	97.4684	92.3077	91.6667	93.4783
NC_037329.1:105122369-105122369	NC_037329.1	105122369	105122369	null					Not found	0	0.0401104	78.5714	52.1739	52.5	51.2821	27.5	47.3684	88.6792	96.4286	100	72.2222
NC_037329.1:105895825-105895825	NC_037329.1	105895825	105895825	null					Not found	0	0.000381127	28.5714	84.6154	100	90.9091	92.3077	46.1538	0	0	5	0
NC_037329.1:105897569-105897569	NC_037329.1	105897569	105897569	null					Not found	0	0.0309369	14.2857	0	17.6471	22.2222	16.6667	33.3333	27.7778	33.3333	32.1429	35
NC_037329.1:106035882-106035882	NC_037329.1	106035882	106035882	TNS1	gene-TNS1	tensin 1	-	gene	overlapping	0	0.000217724	47.0588	35.2941	25	38.0952	23.5294	20	0	0	0	0
NC_037329.1:106120932-106120932	NC_037329.1	106120932	106120932	null					Not found	0	0.0045044	97.0588	100	94.5946	92.5	88.5714	73.0769	77.7778	90	81.25	68.75
NC_037329.1:106132591-106132591	NC_037329.1	106132591	106132591	null					Not found	0	0.00680076	48.1481	64.4068	60.5263	66.1538	69.5652	54.0541	40.8163	41.791	35.1351	20.7547
NC_037329.1:106145726-106145726	NC_037329.1	106145726	106145726	null					Not found	0	0.000266058	93.5484	100	95	95.4545	95.2381	77.7778	48	64	90.9091	50
NC_037329.1:106184604-106184604	NC_037329.1	106184604	106184604	CXCR2	gene-CXCR2	C-X-C motif chemokine receptor 2	+	gene	downstream	34	0.014818	89.7436	52.7273	60.4651	95.7143	60.4167	90.9091	92	98.1481	96.1538	100
NC_037329.1:106781518-106781518	NC_037329.1	106781518	106781518	CYP27A1	gene-CYP27A1	cytochrome P450%2C family 27%2C subfamily A%2C polypeptide 1	+	gene	overlapping	0	0.0483358	65	65	52	65.2174	54.1667	74.0741	71.875	71.0526	79.3103	94.4444
NC_037329.1:107125176-107125176	NC_037329.1	107125176	107125176	CNPPD1	gene-CNPPD1	cyclin Pas1/PHO80 domain containing 1	-	gene	overlapping	0	0.000362161	45.283	0	0	0	0	50	98.7805	80.2632	52.381	100
NC_037329.1:107192597-107192597	NC_037329.1	107192597	107192597	GLB1L	gene-GLB1L	galactosidase beta 1 like	-	gene	overlapping	0	0.0427891	68.1818	66.6667	73.6842	66.6667	82.3529	66.6667	45.8333	30	64	41.1765
NC_037329.1:107192774-107192774	NC_037329.1	107192774	107192774	GLB1L	gene-GLB1L	galactosidase beta 1 like	-	gene	overlapping	0	0.0191891	18.1818	36.3636	15.7895	25.8064	33.3333	0	4.54545	27.2727	6.25	0
NC_037329.1:107319700-107319700	NC_037329.1	107319700	107319700	DNPEP	gene-DNPEP	aspartyl aminopeptidase	-	gene	overlapping	0	0.0274763	90	76.9231	94.1176	87.5	82.3529	92.3077	100	95.6522	100	100
NC_037329.1:107373856-107373856	NC_037329.1	107373856	107373856	SPEG	gene-SPEG	SPEG complex locus	+	gene	overlapping	0	0.00867992	95.6522	100	95.2381	90.625	83.3333	75	73.8095	88.2353	73.3333	64
NC_037329.1:107375209-107375209	NC_037329.1	107375209	107375209	SPEG	gene-SPEG	SPEG complex locus	+	gene	overlapping	0	0.0244051	66.6667	66.6667	51.7241	59.0909	63.3333	46.6667	51.2821	34.375	40	40.9091
NC_037329.1:107406782-107406782	NC_037329.1	107406782	107406782	SPEG	gene-SPEG	SPEG complex locus	+	gene	overlapping	0	0.000167184	29.0323	100	93.1034	100	100	18.5185	22.2222	16.6667	16.3265	0
NC_037329.1:107433636-107433636	NC_037329.1	107433636	107433636	GMPPA	gene-GMPPA	GDP-mannose pyrophosphorylase A	+	gene	overlapping	0	0.0011194	100	100	100	100	100	90.9091	81.25	66.6667	86.9565	100
NC_037329.1:107450150-107450150	NC_037329.1	107450150	107450150	ASIC4	gene-ASIC4	No description	+	gene	overlapping	0	0.0252027	28	51.4286	13.7931	21.7391	25.7143	13.3333	15.3846	9.52381	6.89655	0
NC_037329.1:107477276-107477276	NC_037329.1	107477276	107477276	TMEM198	gene-TMEM198	transmembrane protein 198	+	gene	overlapping	0	0.0017408	100	95.2381	93.75	94.7368	95	47.0588	29.2683	86.6667	78.9474	76.1905
NC_037329.1:107533687-107533687	NC_037329.1	107533687	107533687	STK11IP	gene-STK11IP	No description	+	gene	overlapping	0	9.2534e-09	95.9184	100	97.6744	98.1818	100	52.5	48.0769	20	28.3019	0
NC_037329.1:107561201-107561201	NC_037329.1	107561201	107561201	SLC4A3	gene-SLC4A3	solute carrier family 4%2C anion exchanger%2C member 3	+	gene	overlapping	0	0.0311909	90.9091	100	66.6667	100	82.3529	100	100	96.5517	100	100
NC_037329.1:107755372-107755372	NC_037329.1	107755372	107755372	null					Not found	0	0.00425142	52	95.8333	100	100	100	66.6667	70.8333	54.2857	36.3636	28.5714
NC_037329.1:107784404-107784404	NC_037329.1	107784404	107784404	null					Not found	0	0.0216552	87.0968	85.1852	68.75	92.8571	83.3333	100	100	97.2973	100	90.625
NC_037329.1:109171051-109171051	NC_037329.1	109171051	109171051	null					Not found	0	0.00146938	82.3529	0	0	54.5455	0	100	100	86.6667	100	91.6667
NC_037329.1:110077438-110077438	NC_037329.1	110077438	110077438	null					Not found	0	0.0428529	88.4615	84.6154	75	100	86.9565	85.7143	59.375	72.7273	71.4286	38.8889
NC_037329.1:110470552-110470552	NC_037329.1	110470552	110470552	PAX3	gene-PAX3	paired box 3	-	gene	overlapping	0	0.0321008	11.1111	7.14286	18.1818	9.52381	4.54545	18.75	29.7297	29.1667	22.2222	25
NC_037329.1:110478091-110478091	NC_037329.1	110478091	110478091	null					Not found	0	0.0438251	19.2308	5.55556	0	8.33333	11.7647	9.52381	22.2222	37.5	40	28.5714
NC_037329.1:110478460-110478460	NC_037329.1	110478460	110478460	null					Not found	0	0.000643806	10.5263	12.9032	21.2121	4	19.3548	0	0	0	0	0
NC_037329.1:110485210-110485210	NC_037329.1	110485210	110485210	null					Not found	0	0.00417854	9.52381	16.6667	30.7692	20.8333	10	37.5	44.4444	36	52.381	66.6667
NC_037329.1:110485212-110485212	NC_037329.1	110485212	110485212	null					Not found	0	0.023035	19.0476	8.33333	7.69231	12.5	15	43.75	27.7778	19.2308	42.8571	40
NC_037329.1:110485218-110485218	NC_037329.1	110485218	110485218	null					Not found	0	0.049316	28.5714	16.6667	30.7692	37.5	35	56.25	55.5556	30.7692	57.1429	73.3333
NC_037329.1:110485226-110485226	NC_037329.1	110485226	110485226	null					Not found	0	0.0216643	23.8095	16.6667	15.3846	12.5	15	37.5	38.8889	19.2308	66.6667	60
NC_037329.1:110788720-110788720	NC_037329.1	110788720	110788720	FARSB	gene-FARSB	phenylalanyl-tRNA synthetase beta subunit	-	gene	overlapping	0	0.000208741	95.4545	94.7368	96.1538	100	94.3662	84.7826	84.8485	77.7778	79.0698	78.9474
NC_037329.1:111455737-111455737	NC_037329.1	111455737	111455737	null					Not found	0	0.00851144	88	73.8095	81.5789	80	72.7273	96.1538	88.8889	91.4894	92.5926	100
NC_037329.1:111455759-111455759	NC_037329.1	111455759	111455759	null					Not found	0	0.000121848	84	73.8095	68.4211	82.5	72.7273	37.037	1.81818	14.8936	44.4444	0
NC_037329.1:111855143-111855143	NC_037329.1	111855143	111855143	null					Not found	0	0.0028803	88.8889	88	68.1818	82.6087	86.3636	100	100	100	95.4545	94.4444
NC_037329.1:111883417-111883417	NC_037329.1	111883417	111883417	null					Not found	0	0.00331756	95.5556	100	100	48	96.2963	90	0	19.2308	20.7547	0
NC_037329.1:112087099-112087099	NC_037329.1	112087099	112087099	SERPINE2	gene-SERPINE2	serpin family E member 2	-	gene	upstream	664	0.0106641	0	0	0	0	0	41.6667	0	10.7143	9.09091	0
NC_037329.1:112355984-112355984	NC_037329.1	112355984	112355984	null					Not found	0	0.0219315	88.5246	88.1356	96.9231	89.3939	77.5862	88.8889	47.2222	53.6585	47.4576	0
NC_037329.1:112481395-112481395	NC_037329.1	112481395	112481395	null					Not found	0	0.0276369	84.6154	63.6364	90.9091	90	71.4286	100	92.5926	100	100	91.6667
NC_037329.1:112539628-112539628	NC_037329.1	112539628	112539628	null					Not found	0	0.0324017	19.3548	43.75	38.8889	43.4783	53.5714	15	16.129	8	14.6341	33.3333
NC_037329.1:112539648-112539648	NC_037329.1	112539648	112539648	null					Not found	0	0.00425666	35.4839	43.75	55.5556	43.4783	67.8571	5	19.3548	20	14.6341	33.3333
NC_037329.1:112539659-112539659	NC_037329.1	112539659	112539659	null					Not found	0	0.00301177	25.8064	31.25	44.4444	60.8696	67.8571	10	16.129	25	12.5	12.8205
NC_037329.1:112539664-112539664	NC_037329.1	112539664	112539664	null					Not found	0	0.00178256	38.7097	50	50	43.4783	64.2857	10	25.8064	24	24.3902	20.5128
NC_037329.1:112539667-112539667	NC_037329.1	112539667	112539667	null					Not found	0	0.00710548	41.9355	50	72.2222	69.5652	75	25	29.0323	40	31.7073	38.4615
NC_037329.1:112565537-112565537	NC_037329.1	112565537	112565537	null					Not found	0	0.0011976	60	47.8261	62.069	50	42.8571	22.2222	21.6216	31.4286	27.2727	0
NC_037329.1:112754872-112754872	NC_037329.1	112754872	112754872	null					Not found	0	0.0145351	44.8276	29.0909	35.3846	32.8571	38.1579	14.8148	26.1905	23.0769	25.4545	16.6667
NC_037329.1:112754894-112754894	NC_037329.1	112754894	112754894	null					Not found	0	0.0320311	39.6552	30.9091	36.9231	32.8571	39.4737	7.40741	25	25.641	30.9091	22.8571
NC_037329.1:113176303-113176303	NC_037329.1	113176303	113176303	null					Not found	0	2.42805e-06	23.5294	96.6667	100	94.7368	38.7755	0	0	0	0	0
NC_037329.1:113309630-113309630	NC_037329.1	113309630	113309630	null					Not found	0	0.0160503	43.75	80.5556	94.5946	73.1707	52.2727	84.6154	94.5946	92.8571	100	96
NC_037329.1:113495274-113495274	NC_037329.1	113495274	113495274	null					Not found	0	0.0264691	40.625	73.913	100	52.6316	0	0	0	0	0	59.0909
NC_037329.1:113623031-113623031	NC_037329.1	113623031	113623031	null					Not found	0	0.0011508	68.9189	80.9524	55.1282	61.4035	66.2162	43.3962	37.9562	50	47.5	35.7143
NC_037329.1:113814598-113814598	NC_037329.1	113814598	113814598	NYAP2	gene-NYAP2	No description	+	gene	overlapping	0	0.000652298	90.9091	89.4737	94.4444	100	94.1176	90.9091	42.8571	64.7059	60	50
NC_037329.1:114657911-114657911	NC_037329.1	114657911	114657911	null					Not found	0	4.36996e-05	95.8333	86.3636	82.3529	95.6522	92	0	54.5455	14.2857	51.4286	0
NC_037329.1:114837137-114837137	NC_037329.1	114837137	114837137	null					Not found	0	0.000421062	80.4348	78.3333	76.9231	78.1609	75.7576	95.4545	93.1818	87.6404	93.3333	88.2353
NC_037329.1:114878562-114878562	NC_037329.1	114878562	114878562	LOC101902260	gene-LOC101902260	No description	-	gene	overlapping	0	0.0144742	3.7037	0	12.5	18.5185	10	21.7391	20.8333	27.7778	36.3636	41.1765
NC_037329.1:115099475-115099475	NC_037329.1	115099475	115099475	RHBDD1	gene-RHBDD1	rhomboid domain containing 1	+	gene	overlapping	0	0.0281233	0	54.902	50	0	34.8837	0	0	0	0	1.51515
NC_037329.1:115318451-115318451	NC_037329.1	115318451	115318451	COL4A3	gene-COL4A3	collagen type IV alpha 3 chain	+	gene	overlapping	0	0.0384603	35.1852	25.641	34.7826	27.2727	33.3333	11.1111	25	18.4615	23.2558	13.5135
NC_037329.1:115466814-115466814	NC_037329.1	115466814	115466814	COL4A3	gene-COL4A3	collagen type IV alpha 3 chain	+	gene	overlapping	0	0.0475158	96.2963	94.5946	97.1429	93.617	93.1034	100	88.6364	19.4444	65	8.57143
NC_037329.1:115564773-115564773	NC_037329.1	115564773	115564773	null					Not found	0	0.0382388	34.0206	42.8571	40.625	39.7727	29.5455	48.4848	38.2353	53.5354	51.8519	61.2903
NC_037329.1:115564929-115564929	NC_037329.1	115564929	115564929	null					Not found	0	0.00400269	46.6667	29.6875	29.6296	25.641	25.974	58	57.732	51.6667	42.1687	72.2222
NC_037329.1:115838458-115838458	NC_037329.1	115838458	115838458	SLC19A3	gene-SLC19A3	solute carrier family 19 member 3	-	gene	overlapping	0	4.53958e-05	100	100	100	100	94.7368	0	88.2353	33.3333	22.2222	0
NC_037329.1:115838525-115838525	NC_037329.1	115838525	115838525	SLC19A3	gene-SLC19A3	solute carrier family 19 member 3	-	gene	overlapping	0	0.00100767	96.4286	73.3333	100	96.875	100	14.2857	85.2941	42.4242	38.8889	0
NC_037329.1:115838564-115838564	NC_037329.1	115838564	115838564	SLC19A3	gene-SLC19A3	solute carrier family 19 member 3	-	gene	overlapping	0	0.011386	83.3333	80	100	81.25	84.2105	100	94.1176	100	100	100
NC_037329.1:115866704-115866704	NC_037329.1	115866704	115866704	null					Not found	0	3.43492e-05	87.0968	96.6667	95.6522	86.4865	92.3077	0	82.6087	0	0	0
NC_037329.1:115903769-115903769	NC_037329.1	115903769	115903769	null					Not found	0	0.0347315	80.9524	85	75	75	95.6522	91.6667	96	100	93.75	90.4762
NC_037329.1:116070366-116070366	NC_037329.1	116070366	116070366	null					Not found	0	0.000390265	95.4545	94.7368	94.7368	95.6522	96	60.8696	36.9565	70	89.1892	49.0566
NC_037329.1:116070382-116070382	NC_037329.1	116070382	116070382	null					Not found	0	0.000151759	90.9091	100	94.7368	100	91.6667	73.913	21.7391	25	45.9459	0
NC_037329.1:117209162-117209162	NC_037329.1	117209162	117209162	PID1	gene-PID1	phosphotyrosine interaction domain containing 1	-	gene	overlapping	0	2.51887e-08	93.8272	93.1034	97.2973	97.2727	94.1176	0	48.7395	0	0	0
NC_037329.1:117266125-117266125	NC_037329.1	117266125	117266125	PID1	gene-PID1	phosphotyrosine interaction domain containing 1	-	gene	overlapping	0	3.86359e-13	93.75	100	95.6522	100	100	21.4286	14.2857	0	0	0
NC_037329.1:117285697-117285697	NC_037329.1	117285697	117285697	PID1	gene-PID1	phosphotyrosine interaction domain containing 1	-	gene	overlapping	0	0.000122691	91.4894	100	95.1219	87.234	94.4444	84.6154	40	20	20	0
NC_037329.1:117290044-117290044	NC_037329.1	117290044	117290044	PID1	gene-PID1	phosphotyrosine interaction domain containing 1	-	gene	overlapping	0	0.049666	4.7619	8.33333	0	0	0	8.33333	10	5.88235	23.8095	16.6667
NC_037329.1:1174161-1174161	NC_037329.1	1174161	1174161	CYFIP1	gene-CYFIP1	cytoplasmic FMR1 interacting protein 1	-	gene	overlapping	0	0.012232	50	20.8333	52	60.7143	21.7391	0	0	40	13.3333	0
NC_037329.1:1174164-1174164	NC_037329.1	1174164	1174164	CYFIP1	gene-CYFIP1	cytoplasmic FMR1 interacting protein 1	-	gene	overlapping	0	0.0428126	57.1429	45.8333	72	67.8571	26.087	73.6842	68	90	80	87.5
NC_037329.1:1174169-1174169	NC_037329.1	1174169	1174169	CYFIP1	gene-CYFIP1	cytoplasmic FMR1 interacting protein 1	-	gene	overlapping	0	0.00824767	57.1429	20.8333	48	57.1429	30.4348	68.4211	72	90	66.6667	100
NC_037329.1:1174227-1174227	NC_037329.1	1174227	1174227	CYFIP1	gene-CYFIP1	cytoplasmic FMR1 interacting protein 1	-	gene	overlapping	0	0.0435132	13.7931	4.16667	12	14.2857	4.34783	15.7895	16	40	40	25
NC_037329.1:1174287-1174287	NC_037329.1	1174287	1174287	CYFIP1	gene-CYFIP1	cytoplasmic FMR1 interacting protein 1	-	gene	overlapping	0	0.0168627	24.1379	16.6667	12.5	33.3333	0	42.1053	32	40	53.3333	56.25
NC_037329.1:117710671-117710671	NC_037329.1	117710671	117710671	DNER	gene-DNER	No description	-	gene	overlapping	0	0.000947375	86.3636	90	93.1034	81.25	92	100	100	100	100	100
NC_037329.1:117710712-117710712	NC_037329.1	117710712	117710712	DNER	gene-DNER	No description	-	gene	overlapping	0	0.00835653	77.2727	95	89.6552	87.5	68	100	100	95.4545	100	92.3077
NC_037329.1:117710829-117710829	NC_037329.1	117710829	117710829	DNER	gene-DNER	No description	-	gene	overlapping	0	0.00309075	85.1852	82.1429	80.9524	78.2609	71.4286	85.1852	35.2941	10.2041	22.2222	4.34783
NC_037329.1:118064050-118064050	NC_037329.1	118064050	118064050	FBXO36	gene-FBXO36	F-box protein 36	+	gene	overlapping	0	0.0269886	68.75	90.4762	89.2857	66.6667	75.8621	96.1538	84.2105	97.0588	100	93.75
NC_037329.1:118443423-118443423	NC_037329.1	118443423	118443423	null					Not found	0	0.0135874	100	100	100	100	100	54.5455	100	80.9524	72.7273	100
NC_037329.1:118482485-118482485	NC_037329.1	118482485	118482485	null					Not found	0	0.0214415	57.1429	30.7692	61.7021	63.2653	41.4634	66.6667	66.1765	74.6032	79.6296	72.973
NC_037329.1:118482539-118482539	NC_037329.1	118482539	118482539	null					Not found	0	0.026406	35.7143	29.6296	57.4468	63.2653	46.3415	59.2593	62.3188	69.8413	74.0741	71.0526
NC_037329.1:118482560-118482560	NC_037329.1	118482560	118482560	null					Not found	0	0.042293	57.1429	37.037	59.5745	75	48.7805	70.3704	65.2174	77.7778	83.3333	76.3158
NC_037329.1:118665563-118665563	NC_037329.1	118665563	118665563	ITM2C	gene-ITM2C	integral membrane protein 2C	+	gene	downstream	689	0.0458404	90.4762	89.4737	94.1176	84.2105	100	69.2308	85	77.7778	84.6154	61.5385
NC_037329.1:118678101-118678101	NC_037329.1	118678101	118678101	ITM2C	gene-ITM2C	integral membrane protein 2C	+	gene	overlapping	0	0.0128932	69.4444	76.6667	50	74.4186	50	84.6154	88.8889	82.2222	91.6667	77.2727
NC_037329.1:118691830-118691830	NC_037329.1	118691830	118691830	null					Not found	0	0.026368	88.8889	95	81.5789	83.3333	86.9565	100	100	96.1538	92.8571	100
NC_037329.1:118737126-118737126	NC_037329.1	118737126	118737126	null					Not found	0	4.55568e-16	7.14286	0	0	0	0	81.8182	85.7143	84.6154	75	68.75
NC_037329.1:119018665-119018665	NC_037329.1	119018665	119018665	ARMC9	gene-ARMC9	armadillo repeat containing 9	+	gene	overlapping	0	7.29703e-06	92.5926	91.3044	87.0968	92	34.8837	0	25.4902	0	0	0
NC_037329.1:119157766-119157766	NC_037329.1	119157766	119157766	null					Not found	0	0.0436553	75	89.2857	84.6154	96.1538	79.3103	96	96.7742	90	96.9697	100
NC_037329.1:119178025-119178025	NC_037329.1	119178025	119178025	B3GNT7	gene-B3GNT7	No description	+	gene	overlapping	0	0.0198232	80.9524	75	92.8571	90.4762	82.3529	92.8571	100	100	94.4444	100
NC_037329.1:119345035-119345035	NC_037329.1	119345035	119345035	null					Not found	0	0.0162745	59.2593	78.5714	57.6923	71.4286	52.381	28.5714	47.0588	46.1538	29.6296	40
NC_037329.1:119360731-119360731	NC_037329.1	119360731	119360731	LOC112443160	gene-LOC112443160	No description	-	gene	upstream	1018	0.0077204	68.2927	76.3158	61.3636	52.6316	63.7931	24.2424	41.6667	50.7692	36.3636	47.619
NC_037329.1:119377151-119377151	NC_037329.1	119377151	119377151	null					Not found	0	0.0313095	40	67.8571	70.8333	73.0769	51.7241	63.1579	74.0741	95.3488	89.6552	100
NC_037329.1:119377451-119377451	NC_037329.1	119377451	119377451	null					Not found	0	0.00612753	75	86.2069	83.7209	72.7273	68.75	100	90.566	86.6667	97.619	94.5946
NC_037329.1:119386981-119386981	NC_037329.1	119386981	119386981	LOC101905734	gene-LOC101905734	No description	+	gene	overlapping	0	5.96089e-05	33.3333	68.4211	47.3684	28	26.9231	3.57143	0	4.54545	15.7895	0
NC_037329.1:119408748-119408748	NC_037329.1	119408748	119408748	null					Not found	0	0.0198164	58.9286	68	66.6667	63.1579	57.4074	78.5714	65.4545	84.058	77.7778	84.6154
NC_037329.1:119684999-119684999	NC_037329.1	119684999	119684999	DIS3L2	gene-DIS3L2	DIS3 like 3'-5' exoribonuclease 2	+	gene	overlapping	0	9.41615e-06	96.5517	100	94.1176	100	100	46.4286	39.2157	0	0	0
NC_037329.1:119873772-119873772	NC_037329.1	119873772	119873772	DIS3L2	gene-DIS3L2	DIS3 like 3'-5' exoribonuclease 2	+	gene	overlapping	0	2.94104e-09	100	100	93.75	96.1538	96.5517	31.25	0	0	0	0
NC_037329.1:120058428-120058428	NC_037329.1	120058428	120058428	null					Not found	0	0.001345	50	42.1053	95.8333	90.4762	100	46.6667	0	0	0	0
NC_037329.1:120596849-120596849	NC_037329.1	120596849	120596849	AZIN2	gene-AZIN2	antizyme inhibitor 2	-	gene	overlapping	0	0.026968	92.8571	33.3333	0	42.8571	50	100	46.1538	100	92.3077	92.3077
NC_037329.1:120880939-120880939	NC_037329.1	120880939	120880939	YARS	gene-YARS	tyrosyl-tRNA synthetase	+	gene	overlapping	0	1.09688e-06	67.4419	50	55	47.8261	51.5152	83.3333	82.3529	85.1852	93.1034	89.1892
NC_037329.1:121002770-121002770	NC_037329.1	121002770	121002770	ZBTB8OS	gene-ZBTB8OS	zinc finger and BTB domain containing 8 opposite strand	+	gene	overlapping	0	0.0288867	72.2222	79.1667	70.9677	70.9091	73.913	81.4815	90.566	82.4561	83.7838	88.4615
NC_037329.1:121069778-121069778	NC_037329.1	121069778	121069778	ZBTB8A	gene-ZBTB8A	zinc finger and BTB domain containing 8A	-	gene	overlapping	0	0.00912258	18.3333	23.8095	16.6667	18.8679	15.6863	8.33333	10.6667	2.5974	0	12.5
NC_037329.1:121069833-121069833	NC_037329.1	121069833	121069833	ZBTB8A	gene-ZBTB8A	zinc finger and BTB domain containing 8A	-	gene	overlapping	0	0.000603199	59.2593	52.9412	78.5714	59.2593	75	25	38.4615	29.1667	11.7647	20
NC_037329.1:121070035-121070035	NC_037329.1	121070035	121070035	ZBTB8A	gene-ZBTB8A	zinc finger and BTB domain containing 8A	-	gene	overlapping	0	0.010234	25.7143	21.2121	27.5862	32.3529	31.25	21.4286	8.33333	8	13.6364	0
NC_037329.1:121070109-121070109	NC_037329.1	121070109	121070109	ZBTB8A	gene-ZBTB8A	zinc finger and BTB domain containing 8A	-	gene	overlapping	0	5.66626e-05	60	57.5758	44.8276	54.2857	56.25	85.7143	88.8889	80	81.8182	92.8571
NC_037329.1:121130372-121130372	NC_037329.1	121130372	121130372	ZBTB8B	gene-ZBTB8B	No description	-	gene	overlapping	0	5.17183e-07	50	0	0	0	0	95.6522	92.8571	94.1176	92.8571	100
NC_037329.1:121171423-121171423	NC_037329.1	121171423	121171423	null					Not found	0	0.0374848	50	66.6667	52	31.5789	40.9091	20	28.125	25	25	30
NC_037329.1:121188559-121188559	NC_037329.1	121188559	121188559	BSDC1	gene-BSDC1	BSD domain containing 1	+	gene	overlapping	0	0.0148786	97.619	96.6667	89.1892	93.75	89.6552	75.8621	86.4407	74.5455	85.3659	81.8182
NC_037329.1:121188746-121188746	NC_037329.1	121188746	121188746	BSDC1	gene-BSDC1	BSD domain containing 1	+	gene	overlapping	0	0.0478779	59.5238	50	29.7297	53.3333	34.375	31.0345	27.1186	29.0909	30.9524	27.2727
NC_037329.1:121269609-121269609	NC_037329.1	121269609	121269609	LCK	gene-LCK	LCK proto-oncogene%2C Src family tyrosine kinase	-	gene	overlapping	0	0.038967	100	100	100	96.875	82.6087	85	88.5714	80.5556	88.0952	83.3333
NC_037329.1:121320951-121320951	NC_037329.1	121320951	121320951	CCDC28B	gene-CCDC28B	coiled-coil domain containing 28B	-	gene	overlapping	0	0.0100746	83.3333	83.3333	76.9231	63.6364	80	94.7368	90	100	100	100
NC_037329.1:121321082-121321082	NC_037329.1	121321082	121321082	CCDC28B	gene-CCDC28B	coiled-coil domain containing 28B	-	gene	overlapping	0	0.0108452	77.7778	66.6667	83.3333	65.2174	90	94.7368	90	94.4444	100	100
NC_037329.1:121446238-121446238	NC_037329.1	121446238	121446238	SHOX	gene-SHOX	short stature homeobox	+	gene	downstream	740	0.0372758	41.6667	33.3333	33.3333	58.8235	20	66.6667	55.5556	62.5	52	83.3333
NC_037329.1:121446240-121446240	NC_037329.1	121446240	121446240	SHOX	gene-SHOX	short stature homeobox	+	gene	downstream	738	0.0479341	50	53.3333	38.0952	56.25	26.6667	73.3333	55.5556	75	56	91.6667
NC_037329.1:121478851-121478851	NC_037329.1	121478851	121478851	null					Not found	0	0.0394062	62.5	27.2727	42.8571	40	55.1724	84.6154	88.2353	48	80	76.9231
NC_037329.1:121480627-121480627	NC_037329.1	121480627	121480627	null					Not found	0	0.000314588	52.9412	44.1176	53.8462	46.9388	61.1111	77.1429	76.1905	75.8621	77.551	69.2308
NC_037329.1:121480648-121480648	NC_037329.1	121480648	121480648	null					Not found	0	0.00699878	58.8235	35.2941	52.5	60.4167	47.2727	75	85.7143	77.5862	59.1837	84.6154
NC_037329.1:121480649-121480649	NC_037329.1	121480649	121480649	null					Not found	0	0.0132123	28.9474	63.0435	40.9091	41.1765	43.2432	83.3333	63.3333	61.2903	62.963	67.7419
NC_037329.1:121484458-121484458	NC_037329.1	121484458	121484458	null					Not found	0	0.0489623	89.6552	78.5714	80	95.2381	81.4815	70	66.6667	62.5	48.1481	91.6667
NC_037329.1:121489709-121489709	NC_037329.1	121489709	121489709	null					Not found	0	0.000157809	81.8182	70.9677	75	57.6923	61.9048	28.125	28.5714	32.5	26.8293	0
NC_037329.1:121497895-121497895	NC_037329.1	121497895	121497895	null					Not found	0	4.44528e-06	60.8696	0	0	0	0	92.8571	91.6667	100	100	94.1176
NC_037329.1:121504455-121504455	NC_037329.1	121504455	121504455	null					Not found	0	5.84369e-05	84.6154	90.4762	83.3333	86.6667	92.3077	42.8571	57.8947	40.7407	7.69231	0
NC_037329.1:121531942-121531942	NC_037329.1	121531942	121531942	null					Not found	0	0.00016141	95.6522	100	77.7778	89.4737	90.4762	0	16.2162	70.8333	35	0
NC_037329.1:121531991-121531991	NC_037329.1	121531991	121531991	null					Not found	0	0.00250827	82.6087	83.3333	100	92.1053	85.7143	78.5714	51.3513	70.8333	55	61.1111
NC_037329.1:121549442-121549442	NC_037329.1	121549442	121549442	null					Not found	0	0.0129788	95.9184	92	85.7143	100	96.2963	40	75.6757	85.7143	94.1176	52.9412
NC_037329.1:121566699-121566699	NC_037329.1	121566699	121566699	null					Not found	0	0.0196142	85.7143	80.3922	65.625	76.9231	86.6667	97.2222	93.1034	92.6829	88.8889	91.6667
NC_037329.1:121568861-121568861	NC_037329.1	121568861	121568861	LOC112442278	gene-LOC112442278	No description	+	gene	downstream	1503	0.0160872	95.3704	86	68.6667	69.4444	71.6418	93.1034	100	100	90.4762	100
NC_037329.1:121569053-121569053	NC_037329.1	121569053	121569053	LOC112442278	gene-LOC112442278	No description	+	gene	downstream	1311	0.000205254	44.3609	81.0345	83.1579	92.623	86.1111	45.8824	3.7037	24.7423	32.5581	17.9487
NC_037329.1:121569054-121569054	NC_037329.1	121569054	121569054	LOC112442278	gene-LOC112442278	No description	+	gene	downstream	1310	2.44176e-05	96.5266	98.7637	98.5037	98.9343	99.2679	82.4494	62.0961	69.3505	73.0615	97.4906
NC_037329.1:121569055-121569055	NC_037329.1	121569055	121569055	LOC112442278	gene-LOC112442278	No description	+	gene	downstream	1309	0.000266605	96.3235	98.2759	100	98.3607	98.6301	83.1461	68.4211	75	82.7957	100
NC_037329.1:121571520-121571520	NC_037329.1	121571520	121571520	LOC112442278	gene-LOC112442278	No description	+	gene	overlapping	0	0.0231336	32.0455	24.3902	28.5714	38.8158	31.5789	69.7674	55.814	41.6667	58	32
NC_037329.1:121571616-121571616	NC_037329.1	121571616	121571616	LOC112442278	gene-LOC112442278	No description	+	gene	overlapping	0	0.0319132	41.4458	45.6376	28.4615	26.9663	33.8462	62.6459	41.3953	49.1525	58.2834	44.8718
NC_037329.1:121571627-121571627	NC_037329.1	121571627	121571627	LOC112442278	gene-LOC112442278	No description	+	gene	overlapping	0	0.00783108	30.3614	29.932	21.875	19.5402	28.125	49.4118	38.1395	36.7965	46.1847	32.2581
NC_037329.1:121571657-121571657	NC_037329.1	121571657	121571657	LOC112442278	gene-LOC112442278	No description	+	gene	overlapping	0	0.0206818	39.0361	36.2416	25.3846	19.1011	26.1538	52.1401	40.2778	43.2203	49.9002	37.8205
NC_037329.1:121571661-121571661	NC_037329.1	121571661	121571661	LOC112442278	gene-LOC112442278	No description	+	gene	overlapping	0	0.0262885	59.759	57.7181	42.3077	34.8315	40	75.4864	63.4259	60.1695	74.2515	55.7692
NC_037329.1:121571675-121571675	NC_037329.1	121571675	121571675	LOC112442278	gene-LOC112442278	No description	+	gene	overlapping	0	0.0473143	45.2785	40.2685	34.6154	25	27.6923	60.7004	43.0556	48.3051	57.2854	39.3548
NC_037329.1:121571691-121571691	NC_037329.1	121571691	121571691	LOC112442278	gene-LOC112442278	No description	+	gene	overlapping	0	0.0306294	39.7094	30.4054	21.5385	13.4831	30.7692	52.9183	36.5741	43.4043	47.8958	37.4194
NC_037329.1:121571705-121571705	NC_037329.1	121571705	121571705	LOC112442278	gene-LOC112442278	No description	+	gene	overlapping	0	0.0314753	68	53.3333	40	10	64.2857	74.0741	71.4286	83.1421	76.2309	61.9048
NC_037329.1:121571833-121571833	NC_037329.1	121571833	121571833	LOC112442278	gene-LOC112442278	No description	+	gene	overlapping	0	0.00295944	78	73.3333	37.5	60	40	88.4615	87.0968	92.6808	92.9915	70.5882
NC_037329.1:121572317-121572317	NC_037329.1	121572317	121572317	LOC112442278	gene-LOC112442278	No description	+	gene	overlapping	0	0.0191891	29.3333	37.6623	50.9804	22.6667	40	26.506	0	8.84956	21.6	2.38095
NC_037329.1:121575391-121575391	NC_037329.1	121575391	121575391	MIR2887-1	gene-MIR2887-1	microRNA 2887-1	-	gene	downstream	229	0.041148	32.1429	41.6667	25	6.89655	10	48.6487	40.625	47.9167	54.8387	31.5789
NC_037329.1:12159127-12159127	NC_037329.1	12159127	12159127	null					Not found	0	3.17075e-06	57.7778	65.1163	65	66.6667	77.193	0	3.33333	0	0	31.25
NC_037329.1:121652932-121652932	NC_037329.1	121652932	121652932	null					Not found	0	3.15813e-06	0	0	0	0	0	45.4545	85	100	100	40
NC_037329.1:121668392-121668392	NC_037329.1	121668392	121668392	null					Not found	0	2.08809e-06	91.3044	100	100	93.9394	91.6667	50	0	24.2424	22.2222	42.3077
NC_037329.1:121668397-121668397	NC_037329.1	121668397	121668397	null					Not found	0	0.00149297	97.8261	94.7368	100	90.9091	100	85.2941	71.1111	84.8485	88.8889	76.9231
NC_037329.1:121694279-121694279	NC_037329.1	121694279	121694279	null					Not found	0	0.00806363	95.4545	80.9524	85	82.6087	75	100	100	100	94.1176	93.3333
NC_037329.1:121703621-121703621	NC_037329.1	121703621	121703621	null					Not found	0	8.51002e-05	16.6667	28.2609	38.7755	16.6667	27.2727	0	0	8.06452	5.88235	0
NC_037329.1:121703977-121703977	NC_037329.1	121703977	121703977	null					Not found	0	0.025478	100	100	100	94	97.9167	96.7742	100	25	11.4286	27.2727
NC_037329.1:121704097-121704097	NC_037329.1	121704097	121704097	null					Not found	0	0.0190642	85.1852	97.0588	97.2222	90	85.4167	70.9677	58.6956	81.25	77.1429	86.3636
NC_037329.1:121708101-121708101	NC_037329.1	121708101	121708101	null					Not found	0	2.67713e-06	94.2308	100	97.7273	95.5224	92.9577	84.375	39.5833	35	17.4603	57.4468
NC_037329.1:121716142-121716142	NC_037329.1	121716142	121716142	null					Not found	0	0.00184476	95.7447	95.5556	93.3333	98.3333	93.4783	87.5	91.3793	38.6364	25	43.5897
NC_037329.1:121735361-121735361	NC_037329.1	121735361	121735361	null					Not found	0	0.0490882	82.7586	81.25	84.6154	64.1026	52.9412	90.9091	86.5385	88.5714	91.6667	81.8182
NC_037329.1:121881020-121881020	NC_037329.1	121881020	121881020	null					Not found	0	1.19661e-05	93.3333	100	100	100	100	80	57.1429	70.8333	80	40
NC_037329.1:121941778-121941778	NC_037329.1	121941778	121941778	null					Not found	0	0.0224687	29.3103	32.2034	38.1818	42.029	40	32.5	66.0714	57.5342	53.9683	64.2857
NC_037329.1:121963592-121963592	NC_037329.1	121963592	121963592	ADGRB2	gene-ADGRB2	No description	+	gene	overlapping	0	0.000178354	82.7586	76.1905	75	74.1936	67.6471	100	92.5926	90.9091	100	100
NC_037329.1:121963603-121963603	NC_037329.1	121963603	121963603	ADGRB2	gene-ADGRB2	No description	+	gene	overlapping	0	0.000153244	37.931	42.8571	34.375	45.1613	26.4706	57.6923	74.0741	72.7273	90.4762	78.2609
NC_037329.1:121963630-121963630	NC_037329.1	121963630	121963630	ADGRB2	gene-ADGRB2	No description	+	gene	overlapping	0	0.0202068	48.2759	47.619	56.25	41.9355	41.1765	40	92.5926	72.7273	100	86.9565
NC_037329.1:121963645-121963645	NC_037329.1	121963645	121963645	ADGRB2	gene-ADGRB2	No description	+	gene	overlapping	0	0.00168355	58.6207	47.619	50	58.0645	32.3529	64	88.8889	77.2727	85.7143	91.3044
NC_037329.1:121963716-121963716	NC_037329.1	121963716	121963716	ADGRB2	gene-ADGRB2	No description	+	gene	overlapping	0	0.00160303	20	46.6667	20	62.5	31.25	58.8235	82.3529	80	100	100
NC_037329.1:121963774-121963774	NC_037329.1	121963774	121963774	ADGRB2	gene-ADGRB2	No description	+	gene	overlapping	0	0.000115951	31.0345	45	34.375	48.3871	37.5	70.3704	100	66.6667	85.7143	90.9091
NC_037329.1:121963776-121963776	NC_037329.1	121963776	121963776	ADGRB2	gene-ADGRB2	No description	+	gene	overlapping	0	0.000286902	34.4828	50	46.875	54.8387	46.875	66.6667	96.2963	76.1905	95.2381	90.9091
NC_037329.1:121963789-121963789	NC_037329.1	121963789	121963789	ADGRB2	gene-ADGRB2	No description	+	gene	overlapping	0	0.000258376	37.931	57.1429	28.125	38.7097	33.3333	62.963	77.7778	66.6667	85.7143	90.9091
NC_037329.1:122004234-122004234	NC_037329.1	122004234	122004234	null					Not found	0	0.00951518	82.6087	94.4444	90.625	75.8621	72	54.5455	43.75	57.5758	76.9231	48
NC_037329.1:122013758-122013758	NC_037329.1	122013758	122013758	COL16A1	gene-COL16A1	No description	+	gene	overlapping	0	9.42903e-07	100	93.75	95	89.4737	90	0	47.0588	0	0	0
NC_037329.1:122035710-122035710	NC_037329.1	122035710	122035710	COL16A1	gene-COL16A1	No description	+	gene	overlapping	0	3.17343e-06	89.2857	94.4444	90.9091	93.5484	87.5	0	57.7778	0	0	0
NC_037329.1:122049490-122049490	NC_037329.1	122049490	122049490	COL16A1	gene-COL16A1	No description	+	gene	overlapping	0	0.0427673	70.7317	63.8889	66.6667	57.1429	63.8298	40	58.3333	51.0204	50	43.4783
NC_037329.1:122058590-122058590	NC_037329.1	122058590	122058590	COL16A1	gene-COL16A1	No description	+	gene	overlapping	0	0.0382867	95.4545	78.9474	75	70.5882	86.6667	96.875	93.4426	90	92.9825	92.3077
NC_037329.1:122058688-122058688	NC_037329.1	122058688	122058688	COL16A1	gene-COL16A1	No description	+	gene	overlapping	0	0.000182006	90.9091	80	93.75	80.5556	75	31.25	34.4262	62	57.8947	34.6154
NC_037329.1:122100162-122100162	NC_037329.1	122100162	122100162	HCRTR1	gene-HCRTR1	hypocretin receptor 1	-	gene	overlapping	0	0.0326284	75	60.7143	76.9231	73.4694	72.2222	72.7273	86.6667	90.2439	96.875	84.6154
NC_037329.1:122100177-122100177	NC_037329.1	122100177	122100177	HCRTR1	gene-HCRTR1	hypocretin receptor 1	-	gene	overlapping	0	0.0355144	52.7778	53.5714	62.5	71.4286	61.1111	72.7273	80	82.9268	65.625	88.4615
NC_037329.1:122133227-122133227	NC_037329.1	122133227	122133227	null					Not found	0	1.42307e-07	87.5	87.5	100	98.1132	91.1111	35.8974	50.9091	21.4286	16.6667	56.7568
NC_037329.1:122160587-122160587	NC_037329.1	122160587	122160587	null					Not found	0	0.01687	95	92	100	84.6154	91.6667	69.2308	78.9474	80	71.4286	60
NC_037329.1:122160710-122160710	NC_037329.1	122160710	122160710	null					Not found	0	0.0359264	80	96	100	100	91.6667	76.9231	78.9474	90.4762	64.2857	70
NC_037329.1:122160719-122160719	NC_037329.1	122160719	122160719	null					Not found	0	0.0114318	65	84	87.5	73.0769	83.3333	23.0769	63.1579	52.381	57.1429	40
NC_037329.1:122160741-122160741	NC_037329.1	122160741	122160741	null					Not found	0	0.0140188	60	100	75	80.7692	83.3333	38.4615	63.1579	42.8571	35.7143	60
NC_037329.1:122201725-122201725	NC_037329.1	122201725	122201725	null					Not found	0	0.0406619	60	70.3704	74.1936	67.7419	77.4193	84	81.5789	86.1111	82.0513	86.3636
NC_037329.1:122223686-122223686	NC_037329.1	122223686	122223686	LOC101902843	gene-LOC101902843	No description	-	gene	overlapping	0	0.00069721	3.0303	28.5714	88.8889	0	46.1538	88.4615	96.9697	97.619	100	92.8571
NC_037329.1:122226452-122226452	NC_037329.1	122226452	122226452	LOC101902843	gene-LOC101902843	No description	-	gene	overlapping	0	0.021233	91.0714	89.1892	82.9787	82.6087	95.1219	71.1111	74.2857	78.6885	80.7018	45.4545
NC_037329.1:122226463-122226463	NC_037329.1	122226463	122226463	LOC101902843	gene-LOC101902843	No description	-	gene	overlapping	0	2.8495e-12	94.6429	100	93.617	100	97.561	37.7778	35.7143	31.1475	26.3158	0
NC_037329.1:122248584-122248584	NC_037329.1	122248584	122248584	SERINC2	gene-SERINC2	serine incorporator 2	-	gene	overlapping	0	0.0244081	61.1111	62.7907	58.1395	63.3333	54.386	73.5294	78.1609	64.7059	75.6098	73.4694
NC_037329.1:122248594-122248594	NC_037329.1	122248594	122248594	SERINC2	gene-SERINC2	serine incorporator 2	-	gene	overlapping	0	0.00447224	66.6667	53.4884	46.5116	53.3333	54.386	73.5294	73.5632	64.7059	73.1707	76.9231
NC_037329.1:122409122-122409122	NC_037329.1	122409122	122409122	NKAIN1	gene-NKAIN1	No description	+	gene	overlapping	0	0.000975545	100	100	100	97.561	90.9091	52.1739	75	73.913	37.931	95.4545
NC_037329.1:122449890-122449890	NC_037329.1	122449890	122449890	LOC101902958	gene-LOC101902958	No description	+	gene	overlapping	0	1.70553e-06	43.5897	19.3548	47.3684	0	51.0638	96	95	100	97.619	92
NC_037329.1:122648980-122648980	NC_037329.1	122648980	122648980	PUM1	gene-PUM1	pumilio RNA binding family member 1	+	gene	overlapping	0	0.000479943	96.1538	44.1176	35.1351	82.5	29.4118	100	100	95.6522	100	95.6522
NC_037329.1:122686604-122686604	NC_037329.1	122686604	122686604	SDC3	gene-SDC3	syndecan 3	+	gene	overlapping	0	0.0137271	77.1429	78.125	90.3226	82.3529	88.2353	57.6923	43.3333	68.75	75	60
NC_037329.1:122692310-122692310	NC_037329.1	122692310	122692310	SDC3	gene-SDC3	syndecan 3	+	gene	overlapping	0	0.0374517	33.3333	42.8571	25	48.7179	33.3333	50	50.9804	60	55.5556	56.5217
NC_037329.1:122730213-122730213	NC_037329.1	122730213	122730213	null					Not found	0	0.0480125	55	53.5714	72.4138	77.4193	76.6667	88.2353	82.7586	82.2222	82.6087	80.9524
NC_037329.1:122730217-122730217	NC_037329.1	122730217	122730217	null					Not found	0	0.0008082	55	53.5714	55.1724	48.3871	60	0	43.1034	0	0	0
NC_037329.1:122730350-122730350	NC_037329.1	122730350	122730350	null					Not found	0	0.0485823	10	6.89655	3.44828	0	0	22.2222	26.3158	4.44444	4.34783	23.8095
NC_037329.1:122745892-122745892	NC_037329.1	122745892	122745892	null					Not found	0	0.0408619	95.4545	100	100	93.75	96.2963	87.5	73.0769	100	84.8485	76.9231
NC_037329.1:122745920-122745920	NC_037329.1	122745920	122745920	null					Not found	0	0.00489794	50	100	50	59.375	51.8519	96.875	100	91.8919	90.9091	92.3077
NC_037329.1:122798195-122798195	NC_037329.1	122798195	122798195	null					Not found	0	0.00151977	60.7143	84.2105	77.7778	89.2857	70.9677	100	94.2857	94.4444	95.1219	96
NC_037329.1:123101402-123101402	NC_037329.1	123101402	123101402	null					Not found	0	0.000989572	83.3333	91.3044	93.75	87.5	83.3333	0	41.9355	32.1429	26.3158	81.25
NC_037329.1:123103708-123103708	NC_037329.1	123103708	123103708	null					Not found	0	0.0130918	65	82.5	76.3158	76.3636	73.913	96.875	97.619	79.5918	90.9091	96
NC_037329.1:123255007-123255007	NC_037329.1	123255007	123255007	null					Not found	0	0.0277279	42.1053	27.7778	47.619	68.4211	31.25	100	88.5714	79.1667	100	27.7778
NC_037329.1:123263600-123263600	NC_037329.1	123263600	123263600	null					Not found	0	8.25217e-05	100	90.4762	94.7368	85	73.6842	54.5455	4.54545	28	47.0588	41.6667
NC_037329.1:123263674-123263674	NC_037329.1	123263674	123263674	null					Not found	0	0.0417622	84.2105	66.6667	52.6316	40	57.8947	72.7273	95.4545	69.2308	88.2353	100
NC_037329.1:123469951-123469951	NC_037329.1	123469951	123469951	null					Not found	0	0.00732477	92.3077	38.0952	54.5455	100	28	100	97.7778	96.4286	100	100
NC_037329.1:123855688-123855688	NC_037329.1	123855688	123855688	null					Not found	0	4.27609e-06	77.7778	66.6667	75.8621	69.4444	50	27.2727	21.4286	24	14.2857	0
NC_037329.1:123865297-123865297	NC_037329.1	123865297	123865297	null					Not found	0	0.0280098	58.4615	60.8696	57.5758	61.194	68.5185	44	34.1463	57.1429	35.8974	50
NC_037329.1:123884159-123884159	NC_037329.1	123884159	123884159	null					Not found	0	0.0422426	46.6667	42.1053	59.4595	93.75	90.6977	88.8889	93.3333	93.4783	87.234	93.5484
NC_037329.1:123930752-123930752	NC_037329.1	123930752	123930752	null					Not found	0	0.0404202	57.8947	61.1111	83.3333	72.2222	50	94.1176	75	86.3636	77.7778	90
NC_037329.1:124288349-124288349	NC_037329.1	124288349	124288349	PTPRU	gene-PTPRU	protein tyrosine phosphatase%2C receptor type U	-	gene	overlapping	0	0.00306557	47.3684	100	41.6667	23.5294	0	92.8571	95.7447	92.1053	96.6667	92.3077
NC_037329.1:124288376-124288376	NC_037329.1	124288376	124288376	PTPRU	gene-PTPRU	protein tyrosine phosphatase%2C receptor type U	-	gene	overlapping	0	0.00356659	50	100	45.8333	32.3529	0	96.4286	93.617	91.8919	96.6667	100
NC_037329.1:124637485-124637485	NC_037329.1	124637485	124637485	OPRD1	gene-OPRD1	opioid receptor%2C delta 1	-	gene	overlapping	0	0.00793143	58.3333	50	58.8235	47.8261	38.8889	90.9091	63.3333	80	76.9231	80.7692
NC_037329.1:124691403-124691403	NC_037329.1	124691403	124691403	null					Not found	0	4.32621e-11	89.2857	100	88.2353	92.8571	96.7742	35.7143	43.3333	45	44.4444	43.75
NC_037329.1:124691437-124691437	NC_037329.1	124691437	124691437	null					Not found	0	3.62322e-08	21.4286	46.6667	50	32.1429	38.7097	0	3.33333	0	0	0
NC_037329.1:124691465-124691465	NC_037329.1	124691465	124691465	null					Not found	0	3.56102e-12	85.7143	93.5484	73.5294	89.2857	83.871	21.4286	13.3333	5	25.9259	18.75
NC_037329.1:124691488-124691488	NC_037329.1	124691488	124691488	null					Not found	0	2.96692e-13	96.4286	100	94.1176	89.2857	96.7742	35.7143	40	45	44.4444	43.75
NC_037329.1:124691610-124691610	NC_037329.1	124691610	124691610	null					Not found	0	0.000387847	53.5714	61.2903	64.7059	42.8571	66.6667	14.2857	30	33.3333	14.8148	25
NC_037329.1:124691618-124691618	NC_037329.1	124691618	124691618	null					Not found	0	7.95238e-07	64.2857	74.1936	82.3529	50	68.9655	21.4286	17.2414	27.7778	11.1111	18.75
NC_037329.1:124915735-124915735	NC_037329.1	124915735	124915735	SNHG3	gene-SNHG3	small nucleolar RNA host gene 3 (non-protein coding)	-	gene	overlapping	0	0.00588481	76.1905	88	58.8235	75	85.7143	57.1429	26.9231	52.9412	45.8333	52.9412
NC_037329.1:124916109-124916109	NC_037329.1	124916109	124916109	SNHG3	gene-SNHG3	small nucleolar RNA host gene 3 (non-protein coding)	-	gene	overlapping	0	4.42563e-05	68.1818	88	55	62.5	78.2609	46.1538	19.2308	11.7647	8.33333	23.5294
NC_037329.1:124916126-124916126	NC_037329.1	124916126	124916126	SNHG3	gene-SNHG3	small nucleolar RNA host gene 3 (non-protein coding)	-	gene	overlapping	0	0.00217454	77.2727	83.3333	55	68.75	91.3044	61.5385	23.0769	35.2941	41.6667	31.25
NC_037329.1:125045538-125045538	NC_037329.1	125045538	125045538	LOC104971345	gene-LOC104971345	No description	+	gene	overlapping	0	0.0347436	83.3333	81.8182	63.3333	89.2857	83.3333	92.8571	92.1053	90.2439	94.7368	100
NC_037329.1:125175138-125175138	NC_037329.1	125175138	125175138	DNAJC8	gene-DNAJC8	No description	+	gene	overlapping	0	0.000150591	100	90.9091	100	83.3333	100	58.8235	41.9355	35.7143	19.2308	83.3333
NC_037329.1:125175259-125175259	NC_037329.1	125175259	125175259	DNAJC8	gene-DNAJC8	No description	+	gene	overlapping	0	5.15531e-06	100	90.9091	100	100	100	58.8235	41.9355	35.7143	19.2308	83.3333
NC_037329.1:125300047-125300047	NC_037329.1	125300047	125300047	EYA3	gene-EYA3	EYA transcriptional coactivator and phosphatase 3	+	gene	overlapping	0	0.0207925	48	50	42.8571	100	92.8571	94.4444	91.3044	100	100	100
NC_037329.1:125416921-125416921	NC_037329.1	125416921	125416921	SMPDL3B	gene-SMPDL3B	sphingomyelin phosphodiesterase acid like 3B	-	gene	overlapping	0	1.15945e-09	100	100	100	62.5	91.3044	0	4.34783	0	0	0
NC_037329.1:125581381-125581381	NC_037329.1	125581381	125581381	STX12	gene-STX12	syntaxin 12	-	gene	overlapping	0	0.0263389	16.6667	16.6667	29.4118	34.6154	22.2222	30	52.1739	40	52	64.2857
NC_037329.1:125665524-125665524	NC_037329.1	125665524	125665524	IFI6	gene-IFI6	interferon alpha inducible protein 6	+	gene	overlapping	0	0.00688091	71.7949	50	66.6667	70.5882	85.7143	86.2069	90.3226	87.1795	92.5	88.8889
NC_037329.1:126091302-126091302	NC_037329.1	126091302	126091302	SLC9A1	gene-SLC9A1	solute carrier family 9 member A1	+	gene	overlapping	0	0.00943762	80	81.8182	80.9524	88.8889	94.1176	72	55.8824	54.5455	70	64.7059
NC_037329.1:126117709-126117709	NC_037329.1	126117709	126117709	SLC9A1	gene-SLC9A1	solute carrier family 9 member A1	+	gene	overlapping	0	0.0347476	52	28.5714	0	100	0	0	0	0	0	0
NC_037329.1:126156496-126156496	NC_037329.1	126156496	126156496	null					Not found	0	1.91615e-06	48.2143	34.4262	38.3562	40.5405	53.8462	13.0435	16.6667	19.6429	12.8205	8.62069
NC_037329.1:126178603-126178603	NC_037329.1	126178603	126178603	null					Not found	0	0.0455485	79.1667	100	76.9231	85	63.6364	100	92.8571	100	94.4444	92.3077
NC_037329.1:126247802-126247802	NC_037329.1	126247802	126247802	null					Not found	0	0.00804048	80.4878	68.6275	55.7143	80.7692	70	85.7143	89.3617	88.8889	94.5455	82.7586
NC_037329.1:126247840-126247840	NC_037329.1	126247840	126247840	null					Not found	0	0.0184624	16.6667	23.0769	20	29.4118	17.6471	53.3333	38.8889	43.4783	46.6667	43.75
NC_037329.1:126440062-126440062	NC_037329.1	126440062	126440062	ARID1A	gene-ARID1A	AT rich interactive domain 1A (SWI-like)	-	gene	overlapping	0	0.0345521	9.09091	11.1111	9.52381	2.7027	0	11.7647	13.6364	17.3913	29.0323	23.0769
NC_037329.1:126737937-126737937	NC_037329.1	126737937	126737937	null					Not found	0	0.00470915	90.4762	100	96.2963	92.1053	100	55	45.7143	78.7234	63.1579	96.5517
NC_037329.1:126794664-126794664	NC_037329.1	126794664	126794664	CRYBG2	gene-CRYBG2	crystallin beta-gamma domain containing 2	+	gene	overlapping	0	6.00118e-09	58.3333	68.4211	45.4545	54.5455	66.6667	2.5	12.3288	15.7143	5.71429	8.10811
NC_037329.1:126794693-126794693	NC_037329.1	126794693	126794693	CRYBG2	gene-CRYBG2	crystallin beta-gamma domain containing 2	+	gene	overlapping	0	1.28869e-08	50	47.3684	36.3636	66.6667	38.8889	2.5	1.36986	8.57143	0	0
NC_037329.1:126803374-126803374	NC_037329.1	126803374	126803374	CRYBG2	gene-CRYBG2	crystallin beta-gamma domain containing 2	+	gene	upstream	384	0.00282961	39.5349	53.3333	58.3333	17.3913	31.3726	6.97674	13.6364	16.9811	11.6279	15.625
NC_037329.1:126806257-126806257	NC_037329.1	126806257	126806257	CD52	gene-CD52	CD52 molecule	-	gene	downstream	143	0.0447065	35.0877	43.1373	36.3636	25	40.8163	21.6216	27.551	23.3766	25	8.51064
NC_037329.1:126815695-126815695	NC_037329.1	126815695	126815695	UBXN11	gene-UBXN11	UBX domain protein 11	+	gene	overlapping	0	0.00478656	100	100	95	100	100	33.3333	60	89.2857	90	93.75
NC_037329.1:126836400-126836400	NC_037329.1	126836400	126836400	UBXN11	gene-UBXN11	UBX domain protein 11	+	gene	overlapping	0	0.0289998	43.4783	100	93.3333	32	92	95.6522	100	100	97.5	95.4545
NC_037329.1:126887619-126887619	NC_037329.1	126887619	126887619	null					Not found	0	0.00143464	62.5	80	73.913	64	73.6842	85.7143	91.6667	100	100	100
NC_037329.1:126887955-126887955	NC_037329.1	126887955	126887955	null					Not found	0	0.00852881	20	26.3158	26.087	30.7692	29.4118	40	56.5217	77.7778	47.0588	54.5455
NC_037329.1:126888011-126888011	NC_037329.1	126888011	126888011	null					Not found	0	0.00462538	56.25	60	52.1739	61.5385	68.4211	80	78.2609	94.7368	94.1176	81.8182
NC_037329.1:126923605-126923605	NC_037329.1	126923605	126923605	CNKSR1	gene-CNKSR1	connector enhancer of kinase suppressor of Ras 1	-	gene	downstream	234	0.0287796	71.0526	61.5385	85.1852	72.7273	69.2308	87.0968	87.0968	80.9524	100	95
NC_037329.1:127100991-127100991	NC_037329.1	127100991	127100991	PAFAH2	gene-PAFAH2	platelet activating factor acetylhydrolase 2	+	gene	overlapping	0	0.0272499	58.6207	57.8947	75	79.3103	61.7647	90	69.697	96.2963	93.5484	92.3077
NC_037329.1:127102403-127102403	NC_037329.1	127102403	127102403	PAFAH2	gene-PAFAH2	platelet activating factor acetylhydrolase 2	+	gene	overlapping	0	5.76481e-06	85	80	57.5758	94.1176	79.4118	100	100	100	100	100
NC_037329.1:127102462-127102462	NC_037329.1	127102462	127102462	PAFAH2	gene-PAFAH2	platelet activating factor acetylhydrolase 2	+	gene	overlapping	0	6.28477e-26	100	90	96.9697	94.1176	97.0588	0	2.85714	5.26316	7.5	0
NC_037329.1:127226218-127226218	NC_037329.1	127226218	127226218	AUNIP	gene-AUNIP	aurora kinase A and ninein interacting protein	+	gene	overlapping	0	0.0326628	43.3333	50	45.3125	46.6019	52.9412	21.0526	40.9091	38.8889	27.2727	37.5
NC_037329.1:127226226-127226226	NC_037329.1	127226226	127226226	AUNIP	gene-AUNIP	aurora kinase A and ninein interacting protein	+	gene	overlapping	0	0.0130354	43.3333	56	60.9375	59.2233	66.6667	26.7857	47.7273	41.6667	12.1212	37.5
NC_037329.1:127226257-127226257	NC_037329.1	127226257	127226257	AUNIP	gene-AUNIP	aurora kinase A and ninein interacting protein	+	gene	overlapping	0	0.0152354	29.5455	35	40.3226	46.0674	57.5	20.8333	31.25	7.31707	14.7059	28.5714
NC_037329.1:127273042-127273042	NC_037329.1	127273042	127273042	SELENON	gene-SELENON	selenoprotein N	-	gene	overlapping	0	0.00403162	55.814	52.9412	49.1228	65.9574	51.6129	87.5	79.7101	63.1579	78.3784	86.6667
NC_037329.1:127273048-127273048	NC_037329.1	127273048	127273048	SELENON	gene-SELENON	selenoprotein N	-	gene	overlapping	0	0.00839361	60.4651	49.0196	47.3684	65.9574	53.2258	93.75	79.7101	60.5263	81.0811	86.6667
NC_037329.1:127273137-127273137	NC_037329.1	127273137	127273137	SELENON	gene-SELENON	selenoprotein N	-	gene	overlapping	0	0.000185791	65.1163	55.7692	47.4576	60.4167	53.2258	87.5	81.1594	73.3333	96.4286	86.6667
NC_037329.1:127273139-127273139	NC_037329.1	127273139	127273139	SELENON	gene-SELENON	selenoprotein N	-	gene	overlapping	0	0.00177829	58.1395	51.9231	47.4576	63.8298	48.3871	81.25	82.8571	65.7895	86.4865	73.3333
NC_037329.1:127273179-127273179	NC_037329.1	127273179	127273179	SELENON	gene-SELENON	selenoprotein N	-	gene	overlapping	0	0.0180794	65.1163	48.0769	47.4576	61.7021	53.2258	75	81.4286	60.5263	75.6757	80
NC_037329.1:127273205-127273205	NC_037329.1	127273205	127273205	SELENON	gene-SELENON	selenoprotein N	-	gene	overlapping	0	0.0153131	37.2093	21.1538	18.6441	23.4043	24.1935	62.5	54.2857	28.9474	45.9459	40
NC_037329.1:127309332-127309332	NC_037329.1	127309332	127309332	MAN1C1	gene-MAN1C1	No description	-	gene	overlapping	0	0.0202454	76.9231	84.9057	79.6875	80	72.4138	48.3871	56.7164	0	0	48.7179
NC_037329.1:127313734-127313734	NC_037329.1	127313734	127313734	MAN1C1	gene-MAN1C1	No description	-	gene	overlapping	0	1.69689e-06	43.2432	0	60	40.7407	80	0	0	0	0	0
NC_037329.1:127379776-127379776	NC_037329.1	127379776	127379776	MAN1C1	gene-MAN1C1	No description	-	gene	overlapping	0	0.00408292	78.3784	86.3636	94.7368	85	87.5	100	100	100	100	93.3333
NC_037329.1:127381746-127381746	NC_037329.1	127381746	127381746	MAN1C1	gene-MAN1C1	No description	-	gene	overlapping	0	0.000258831	95.5556	100	97.2222	95	100	51.7241	54.5455	86.0465	55.2632	91.6667
NC_037329.1:127419528-127419528	NC_037329.1	127419528	127419528	MAN1C1	gene-MAN1C1	No description	-	gene	overlapping	0	0.0497585	66.6667	78.9474	80.7692	80.7692	55	90.4762	89.6552	85	95	80
NC_037329.1:127456554-127456554	NC_037329.1	127456554	127456554	LOC101903529	gene-LOC101903529	No description	-	gene	upstream	786	1.57024e-28	88	96	97.5	91.4286	97.2222	0	0	0	0	0
NC_037329.1:127739946-127739946	NC_037329.1	127739946	127739946	null					Not found	0	0.000355355	77.0833	72.7273	53.8462	42.1053	2.12766	0	1.88679	0	5.55556	3.84615
NC_037329.1:127762516-127762516	NC_037329.1	127762516	127762516	null					Not found	0	0.0317254	88.5714	84.6154	84.6154	100	86.9565	76.4706	63.6364	71.4286	82.1429	70
NC_037329.1:127765709-127765709	NC_037329.1	127765709	127765709	null					Not found	0	0.0421113	96.4286	66.6667	95.6522	100	76.9231	73.0769	63.3333	66.6667	61.5385	78.9474
NC_037329.1:127888946-127888946	NC_037329.1	127888946	127888946	null					Not found	0	0.00205019	0	0	48.1481	64.2857	94.7368	100	96.2963	100	100	100
NC_037329.1:127896619-127896619	NC_037329.1	127896619	127896619	null					Not found	0	1.44035e-11	95.2381	91.1765	100	94.4444	94.4444	0	0	0	0	23.5294
NC_037329.1:127998975-127998975	NC_037329.1	127998975	127998975	RUNX3	gene-RUNX3	runt-related transcription factor 3	+	gene	overlapping	0	9.94138e-05	71.4286	40	73.913	90.9091	65.3846	0	0	13.0435	5.26316	35.2941
NC_037329.1:128023771-128023771	NC_037329.1	128023771	128023771	RUNX3	gene-RUNX3	runt-related transcription factor 3	+	gene	overlapping	0	0.0230173	100	100	92.8571	85.7143	92.8571	100	51.5152	68.4211	76.9231	27.2727
NC_037329.1:128027701-128027701	NC_037329.1	128027701	128027701	RUNX3	gene-RUNX3	runt-related transcription factor 3	+	gene	overlapping	0	0.00241507	83.7209	93.3333	82.7586	82.1429	88.2353	80	56.5217	69.4444	59.4595	36.6667
NC_037329.1:128043549-128043549	NC_037329.1	128043549	128043549	RUNX3	gene-RUNX3	runt-related transcription factor 3	+	gene	overlapping	0	0.0473752	96.875	44.4444	58.0645	97.7778	96.875	96.7742	100	100	100	95.8333
NC_037329.1:128049970-128049970	NC_037329.1	128049970	128049970	RUNX3	gene-RUNX3	runt-related transcription factor 3	+	gene	overlapping	0	0.00238431	54.5455	92.3077	45	82.6087	42.8571	90.9091	93.3333	100	95.2381	100
NC_037329.1:128302662-128302662	NC_037329.1	128302662	128302662	null					Not found	0	0.0299687	94.2857	91.2281	93.4783	94.2308	84.7826	68.9655	80.8824	85	81.0811	86.2069
NC_037329.1:128352932-128352932	NC_037329.1	128352932	128352932	NCMAP	gene-NCMAP	non-compact myelin associated protein	-	gene	overlapping	0	0.0123542	85.7143	0	0	94.4444	0	100	89.4737	100	95.2381	100
NC_037329.1:128382751-128382751	NC_037329.1	128382751	128382751	RCAN3	gene-RCAN3	RCAN family member 3	-	gene	upstream	1302	0.0443717	80	88.2353	100	100	87.5	73.3333	70.3704	64.7059	100	60
NC_037329.1:128556752-128556752	NC_037329.1	128556752	128556752	STPG1	gene-STPG1	sperm tail PG-rich repeat containing 1	+	gene	overlapping	0	0.00414216	94.4444	95	96.5517	95.2381	94.2029	0	92.7711	51.8519	53.4884	59.0909
NC_037329.1:128556776-128556776	NC_037329.1	128556776	128556776	STPG1	gene-STPG1	sperm tail PG-rich repeat containing 1	+	gene	overlapping	0	0.00164275	96.2963	92.5	96.5517	95.2381	95.6522	3.84615	92.8571	51.8519	51.1628	59.0909
NC_037329.1:128739392-128739392	NC_037329.1	128739392	128739392	IFNLR1	gene-IFNLR1	interferon lambda receptor 1	+	gene	overlapping	0	0.00357443	71.4286	78.9474	100	88.8889	85	100	100	94.7368	100	100
NC_037329.1:128739485-128739485	NC_037329.1	128739485	128739485	IFNLR1	gene-IFNLR1	interferon lambda receptor 1	+	gene	overlapping	0	0.00750302	46.6667	89.4737	66.6667	96.2963	60	93.75	97.561	100	100	94.4444
NC_037329.1:128739539-128739539	NC_037329.1	128739539	128739539	IFNLR1	gene-IFNLR1	interferon lambda receptor 1	+	gene	overlapping	0	1.25412e-06	80	78.9474	91.6667	92.5926	77.7778	0	43.9024	10.5263	17.6471	5.55556
NC_037329.1:128739568-128739568	NC_037329.1	128739568	128739568	IFNLR1	gene-IFNLR1	interferon lambda receptor 1	+	gene	overlapping	0	2.47027e-07	40	0	25	57.6923	50	100	100	94.7368	100	100
NC_037329.1:128740161-128740161	NC_037329.1	128740161	128740161	IFNLR1	gene-IFNLR1	interferon lambda receptor 1	+	gene	overlapping	0	0.0298582	73.3333	50	45.4545	50	50	90	76.9231	65	88.8889	76.9231
NC_037329.1:128892216-128892216	NC_037329.1	128892216	128892216	null					Not found	0	0.0474954	97.4359	88.8889	96.7742	97.7778	93.1034	67.8571	74.5098	94.7368	91.4286	84.2105
NC_037329.1:128892286-128892286	NC_037329.1	128892286	128892286	null					Not found	0	0.00666869	82.0513	88.8889	83.871	88.8889	65.5172	57.1429	58.8235	67.5676	62.8571	63.1579
NC_037329.1:128892294-128892294	NC_037329.1	128892294	128892294	null					Not found	0	0.0317446	92.1053	91.1111	80.6452	88.6364	75.8621	64.2857	56.8627	73.6842	85.7143	63.1579
NC_037329.1:129043960-129043960	NC_037329.1	129043960	129043960	null					Not found	0	9.95154e-06	82.3529	76.1905	78.9474	95.4545	83.3333	45	0	0	0	0
NC_037329.1:129120661-129120661	NC_037329.1	129120661	129120661	LYPLA2	gene-LYPLA2	lysophospholipase II	-	gene	downstream	251	0.0163364	43.75	13.6364	20	32	47.3684	58.8235	68.1818	68	43.4783	70
NC_037329.1:129441382-129441382	NC_037329.1	129441382	129441382	TCEA3	gene-TCEA3	transcription elongation factor A3	+	gene	overlapping	0	0.047911	88.8889	94.4444	95.8333	96.4286	95.2381	82.6087	85.7143	80.9524	75	91.6667
NC_037329.1:129467868-129467868	NC_037329.1	129467868	129467868	TCEA3	gene-TCEA3	transcription elongation factor A3	+	gene	overlapping	0	5.1146e-11	100	100	97.9592	98.5075	100	56.4103	62.069	64.4068	75	29.4118
NC_037329.1:129510165-129510165	NC_037329.1	129510165	129510165	HNRNPR	gene-HNRNPR	heterogeneous nuclear ribonucleoprotein R	+	gene	overlapping	0	0.000629171	94.1176	92	97.1429	100	97.619	47.3684	95.9184	49.0909	62.069	45.8333
NC_037329.1:129593317-129593317	NC_037329.1	129593317	129593317	null					Not found	0	0.0129544	92.5	100	100	96.5517	90.4762	50	0	52.5	37.931	100
NC_037329.1:129617230-129617230	NC_037329.1	129617230	129617230	null					Not found	0	0.000583191	4.16667	16.6667	0	5.26316	6.25	45.4545	11.5385	41.0256	55	47.619
NC_037329.1:129617244-129617244	NC_037329.1	129617244	129617244	null					Not found	0	0.000216824	16	8.33333	0	13.1579	21.875	72.7273	26.9231	51.2821	60	52.381
NC_037329.1:129617264-129617264	NC_037329.1	129617264	129617264	null					Not found	0	0.00025497	0	8.33333	6.25	7.89474	6.25	63.6364	11.5385	35.8974	45	52.381
NC_037329.1:129617274-129617274	NC_037329.1	129617274	129617274	null					Not found	0	0.000182006	12	16.6667	6.25	2.63158	0	72.7273	19.2308	43.5897	50	57.1429
NC_037329.1:129617292-129617292	NC_037329.1	129617292	129617292	null					Not found	0	0.00050566	4	8.33333	6.25	10.5263	0	54.5455	15.3846	33.3333	50	28.5714
NC_037329.1:129617341-129617341	NC_037329.1	129617341	129617341	null					Not found	0	0.0035769	4	0	6.25	2.63158	6.25	45.4545	11.5385	10.2564	30	33.3333
NC_037329.1:129762678-129762678	NC_037329.1	129762678	129762678	LUZP1	gene-LUZP1	leucine zipper protein 1	+	gene	overlapping	0	0.00167639	73.3333	92.3077	84.6154	93.3333	90.4762	100	100	100	100	100
NC_037329.1:129773728-129773728	NC_037329.1	129773728	129773728	KDM1A	gene-KDM1A	No description	-	gene	overlapping	0	0.0345306	100	100	94.7368	97.561	100	61.7647	90.9091	88.4615	95.7447	100
NC_037329.1:129773871-129773871	NC_037329.1	129773871	129773871	KDM1A	gene-KDM1A	No description	-	gene	overlapping	0	0.029949	90	95	93.3333	96.2963	94.7368	91.3044	65.7143	82.0513	82.1429	85
NC_037329.1:129861383-129861383	NC_037329.1	129861383	129861383	LACTBL1	gene-LACTBL1	No description	+	gene	overlapping	0	0.0188031	89.1892	87.0968	88.6364	96.875	86.9565	78.125	85.1064	70.2128	68	75
NC_037329.1:129861883-129861883	NC_037329.1	129861883	129861883	LACTBL1	gene-LACTBL1	No description	+	gene	overlapping	0	0.00909452	83.3333	94.7368	96.7742	100	100	18.1818	60.7143	83.3333	50	92.3077
NC_037329.1:129877392-129877392	NC_037329.1	129877392	129877392	LACTBL1	gene-LACTBL1	No description	+	gene	overlapping	0	0.0428359	90	90.9091	84.6154	72.2222	85.7143	100	94.7368	89.4737	100	100
NC_037329.1:129877437-129877437	NC_037329.1	129877437	129877437	LACTBL1	gene-LACTBL1	No description	+	gene	overlapping	0	0.0272642	90	90.9091	100	66.6667	100	44.4444	10.5263	31.5789	57.8947	100
NC_037329.1:129963538-129963538	NC_037329.1	129963538	129963538	EPHB2	gene-EPHB2	EPH receptor B2	-	gene	overlapping	0	0.0309709	32	23.8095	17.6471	50	53.8462	65.3846	61.7647	62.069	53.8462	46.1538
NC_037329.1:129968359-129968359	NC_037329.1	129968359	129968359	EPHB2	gene-EPHB2	EPH receptor B2	-	gene	overlapping	0	0.0477793	22.2222	30	30.4348	22.2222	64.2857	10.5263	13.6364	20.8333	14.2857	0
NC_037329.1:129968383-129968383	NC_037329.1	129968383	129968383	EPHB2	gene-EPHB2	EPH receptor B2	-	gene	overlapping	0	0.0382939	5.55556	9.09091	20	17.9487	26.6667	0	8.69565	7.69231	0	0
NC_037329.1:129994042-129994042	NC_037329.1	129994042	129994042	EPHB2	gene-EPHB2	EPH receptor B2	-	gene	overlapping	0	0.00228799	54.1667	61.7647	0	75	51.2195	85.1852	96	95.1219	90.4762	100
NC_037329.1:130018106-130018106	NC_037329.1	130018106	130018106	EPHB2	gene-EPHB2	EPH receptor B2	-	gene	overlapping	0	0.0161233	92.8571	77.7778	100	87.5	92.3077	33.3333	95.8333	60	25	8.33333
NC_037329.1:130076948-130076948	NC_037329.1	130076948	130076948	EPHB2	gene-EPHB2	EPH receptor B2	-	gene	overlapping	0	0.0120488	66.6667	85.7143	81.4815	94.7368	84.2105	100	100	92.5926	100	100
NC_037329.1:130076976-130076976	NC_037329.1	130076976	130076976	EPHB2	gene-EPHB2	EPH receptor B2	-	gene	overlapping	0	0.0310204	83.3333	85.7143	81.4815	84.2105	89.4737	100	100	96.2963	93.3333	92.3077
NC_037329.1:130132845-130132845	NC_037329.1	130132845	130132845	null					Not found	0	0.000239231	93.9394	85.2941	97.5	97.8723	91.4286	43.3333	87.3239	15	26.5306	47.8261
NC_037329.1:130140978-130140978	NC_037329.1	130140978	130140978	null					Not found	0	0.0229718	81.5789	80	78.7234	81.1321	80	100	90.1639	88.8889	93.1818	84.375
NC_037329.1:130174132-130174132	NC_037329.1	130174132	130174132	C1QB	gene-C1QB	complement C1q B chain	-	gene	downstream	876	0.0151495	98.1818	100	100	100	96.8254	96.7742	52.6316	85.1852	56.3636	100
NC_037329.1:130225830-130225830	NC_037329.1	130225830	130225830	EPHA8	gene-EPHA8	No description	-	gene	overlapping	0	0.0350045	100	58.3333	90	73.3333	85.7143	100	94.4444	100	100	92.3077
NC_037329.1:130264654-130264654	NC_037329.1	130264654	130264654	null					Not found	0	0.034341	90.9091	78.2609	89.4737	80	80	100	95.8333	90	100	94.1176
NC_037329.1:130275161-130275161	NC_037329.1	130275161	130275161	null					Not found	0	1.71372e-12	92	48.3871	83.7838	94.5946	85.7143	0	0	2.5	0	0
NC_037329.1:130294449-130294449	NC_037329.1	130294449	130294449	LOC112443417	gene-LOC112443417	No description	+	gene	overlapping	0	0.0307784	96.7742	100	95	86.9565	100	41.1765	59.4595	78.5714	87.5	100
NC_037329.1:130303426-130303426	NC_037329.1	130303426	130303426	ZBTB40	gene-ZBTB40	zinc finger and BTB domain containing 40	-	gene	overlapping	0	1.28412e-05	92.8571	94.7368	81.8182	100	81.4815	46.1538	46.875	34.0426	26.6667	0
NC_037329.1:130303770-130303770	NC_037329.1	130303770	130303770	ZBTB40	gene-ZBTB40	zinc finger and BTB domain containing 40	-	gene	overlapping	0	7.72569e-10	94.5946	100	89.3617	100	96.875	0	7.69231	30.6452	14.0351	0
NC_037329.1:130358692-130358692	NC_037329.1	130358692	130358692	ZBTB40	gene-ZBTB40	zinc finger and BTB domain containing 40	-	gene	overlapping	0	0.00264265	100	94.7368	95	88.0952	94.8718	100	58.3333	66.6667	56	52.9412
NC_037329.1:130403332-130403332	NC_037329.1	130403332	130403332	null					Not found	0	0.000623412	73.913	67.8571	76.9231	87.5	50	0	37.5	26.6667	27.7778	32
NC_037329.1:130405872-130405872	NC_037329.1	130405872	130405872	null					Not found	0	0.0321329	80	88.8889	85.7143	90.4762	95.2381	36.3636	47.2222	68	85	84.2105
NC_037329.1:130424813-130424813	NC_037329.1	130424813	130424813	null					Not found	0	0.0068872	68.75	74.0741	72.2222	87.5	84.8485	47.3684	71.4286	34.6154	29.4118	52.9412
NC_037329.1:130424845-130424845	NC_037329.1	130424845	130424845	null					Not found	0	0.00527419	100	96.2963	100	100	96.9697	84.2105	78.5714	80.7692	91.1765	94.1176
NC_037329.1:130447064-130447064	NC_037329.1	130447064	130447064	null					Not found	0	0.00563407	97.7273	95.1219	97.2222	97.9167	97.9167	100	61.2903	89.0909	81.8182	60.8696
NC_037329.1:130447078-130447078	NC_037329.1	130447078	130447078	null					Not found	0	0.00671051	90.9091	97.561	91.6667	93.75	91.6667	78.2609	54.8387	90.9091	75.7576	60.8696
NC_037329.1:130490050-130490050	NC_037329.1	130490050	130490050	null					Not found	0	0.00132773	100	100	100	100	50	36	46.875	68	35.1351	38.0952
NC_037329.1:130499795-130499795	NC_037329.1	130499795	130499795	null					Not found	0	0.0454481	90.4762	95.8333	100	97.2973	94.1176	87.5	88.2353	70.8333	57.8947	100
NC_037329.1:130539861-130539861	NC_037329.1	130539861	130539861	null					Not found	0	2.85083e-07	77.4193	71.7391	81.8182	76.4706	77.7778	0	31.8182	0	4.54545	0
NC_037329.1:130554051-130554051	NC_037329.1	130554051	130554051	null					Not found	0	1.24672e-05	85.7143	75	94.5946	82.8571	89.7436	54.5455	0	19.3548	15.625	0
NC_037329.1:130560218-130560218	NC_037329.1	130560218	130560218	null					Not found	0	0.0178791	73.3333	35.7143	0	92.8571	18.75	100	88.2353	84	89.4737	100
NC_037329.1:130568064-130568064	NC_037329.1	130568064	130568064	null					Not found	0	3.29721e-06	90	93.75	90	95.4545	86.6667	50	50	43.75	17.6471	0
NC_037329.1:130592292-130592292	NC_037329.1	130592292	130592292	null					Not found	0	0.00340972	17.7778	6.66667	13.6364	17.4603	10.6383	31.0345	24.7059	31.3726	29.4118	44.1176
NC_037329.1:130594316-130594316	NC_037329.1	130594316	130594316	null					Not found	0	0.0244026	79.0698	93.0233	78.8462	78.1818	78	91.6667	88.6364	91.7808	96	92.5
NC_037329.1:130615353-130615353	NC_037329.1	130615353	130615353	null					Not found	0	0.00580436	93.3333	93.1034	93.3333	100	94.1176	53.3333	97.4359	63.6364	42.8571	45
NC_037329.1:130615468-130615468	NC_037329.1	130615468	130615468	null					Not found	0	0.00207974	100	100	90	100	100	53.3333	97.4359	63.6364	46.4286	45
NC_037329.1:130873039-130873039	NC_037329.1	130873039	130873039	HSPG2	gene-HSPG2	No description	+	gene	overlapping	0	0.00373013	88.2353	90.9091	100	78.5714	91.3044	0	85	0	0	45
NC_037329.1:130873226-130873226	NC_037329.1	130873226	130873226	HSPG2	gene-HSPG2	No description	+	gene	overlapping	0	1.92384e-06	88.8889	100	100	100	100	0	45	0	0	0
NC_037329.1:130875958-130875958	NC_037329.1	130875958	130875958	HSPG2	gene-HSPG2	No description	+	gene	overlapping	0	0.0299497	51.1628	59.0909	49.2537	53.1915	45.9459	63.1579	64.7059	69.0476	80	56.25
NC_037329.1:130910813-130910813	NC_037329.1	130910813	130910813	HSPG2	gene-HSPG2	No description	+	gene	overlapping	0	2.81367e-07	90.4762	95	100	96.9697	90.3226	0	42.5	0	0	0
NC_037329.1:130915664-130915664	NC_037329.1	130915664	130915664	HSPG2	gene-HSPG2	No description	+	gene	overlapping	0	0.0343829	82.3529	73.0769	59.0909	55.5556	55	35.7143	46.875	42.8571	45.8333	43.75
NC_037329.1:130926901-130926901	NC_037329.1	130926901	130926901	HSPG2	gene-HSPG2	No description	+	gene	overlapping	0	0.0436751	82.3529	80.7692	88.2353	96.2963	85	68.4211	65.8537	78.5714	53.5714	86.3636
NC_037329.1:130929259-130929259	NC_037329.1	130929259	130929259	HSPG2	gene-HSPG2	No description	+	gene	overlapping	0	0.0301905	95.6522	70.5882	0	42.1053	0	100	96.6667	89.2857	86.3636	83.3333
NC_037329.1:130972214-130972214	NC_037329.1	130972214	130972214	HSPG2	gene-HSPG2	No description	+	gene	overlapping	0	0.022805	90.9091	88.8889	96.1538	100	80	64.2857	75	71.4286	82.6087	76.9231
NC_037329.1:130982710-130982710	NC_037329.1	130982710	130982710	LDLRAD2	gene-LDLRAD2	No description	-	gene	overlapping	0	0.0071158	82.6087	85.7143	88.2353	80	66.6667	94.1176	100	95.2381	96.4286	100
NC_037329.1:131089033-131089033	NC_037329.1	131089033	131089033	null					Not found	0	0.0235026	84.6154	81.25	57.1429	80.9524	76	92.8571	88.2353	91.6667	93.9394	89.4737
NC_037329.1:131091764-131091764	NC_037329.1	131091764	131091764	null					Not found	0	2.58088e-10	93.75	97.8261	100	46.5517	95.2381	0	2.12766	0	0	2.43902
NC_037329.1:131091821-131091821	NC_037329.1	131091821	131091821	null					Not found	0	1.26107e-08	89.7959	56.5217	95.5882	46.5517	42.8571	0	2.12766	1.81818	0	0
NC_037329.1:131145718-131145718	NC_037329.1	131145718	131145718	RAP1GAP	gene-RAP1GAP	RAP1 GTPase activating protein	+	gene	overlapping	0	0.0255255	64.2857	70.5882	62.5	69.697	67.6471	78.5714	79.6296	86.1111	93.0233	71.4286
NC_037329.1:131145762-131145762	NC_037329.1	131145762	131145762	RAP1GAP	gene-RAP1GAP	RAP1 GTPase activating protein	+	gene	overlapping	0	0.0269973	50	52.9412	40	57.5758	50	60.7143	66.6667	63.8889	83.7209	66.6667
NC_037329.1:131157604-131157604	NC_037329.1	131157604	131157604	RAP1GAP	gene-RAP1GAP	RAP1 GTPase activating protein	+	gene	overlapping	0	0.00953074	53.0864	49.3827	53.0864	21.875	47.4359	22.2222	26.2069	11.7117	18.6813	0
NC_037329.1:131157625-131157625	NC_037329.1	131157625	131157625	RAP1GAP	gene-RAP1GAP	RAP1 GTPase activating protein	+	gene	overlapping	0	0.00275626	22.2222	16.0494	27.1605	22.6804	22.0779	46.2963	28.7671	36.9369	50	43.9394
NC_037329.1:131164784-131164784	NC_037329.1	131164784	131164784	RAP1GAP	gene-RAP1GAP	RAP1 GTPase activating protein	+	gene	overlapping	0	0.0206803	88.2353	90.9091	94.4444	77.2727	85.7143	100	95.4545	100	100	100
NC_037329.1:131199055-131199055	NC_037329.1	131199055	131199055	ALPL	gene-ALPL	alkaline phosphatase%2C liver/bone/kidney	-	gene	overlapping	0	0.000900488	94.7368	100	95.6522	100	86.9565	57.1429	81.4815	40	83.3333	41.1765
NC_037329.1:131249554-131249554	NC_037329.1	131249554	131249554	ALPL	gene-ALPL	alkaline phosphatase%2C liver/bone/kidney	-	gene	overlapping	0	4.30487e-05	100	100	93.1034	100	100	50	48.2759	53.125	37.931	100
NC_037329.1:131347909-131347909	NC_037329.1	131347909	131347909	ECE1	gene-ECE1	endothelin converting enzyme 1	+	gene	overlapping	0	0.0362091	70	75	71.4286	31.0345	62.963	89.4737	82.2222	80	94.4444	75
NC_037329.1:131357268-131357268	NC_037329.1	131357268	131357268	ECE1	gene-ECE1	endothelin converting enzyme 1	+	gene	overlapping	0	8.21683e-06	78.5714	88.2353	95.2381	100	100	46.1538	50	46.1538	33.3333	70
NC_037329.1:131389479-131389479	NC_037329.1	131389479	131389479	ECE1	gene-ECE1	endothelin converting enzyme 1	+	gene	overlapping	0	0.0422011	90.4762	69.2308	82.3529	80.9524	91.6667	100	100	90	100	92.8571
NC_037329.1:131448547-131448547	NC_037329.1	131448547	131448547	ECE1	gene-ECE1	endothelin converting enzyme 1	+	gene	overlapping	0	0.000101412	95.4545	100	100	100	95.4545	36.8421	47.0588	68.4211	85	0
NC_037329.1:131696748-131696748	NC_037329.1	131696748	131696748	EIF4G3	gene-EIF4G3	No description	+	gene	overlapping	0	1.621e-05	90	100	100	100	93.1034	0	37.037	0	0	47.0588
NC_037329.1:131875210-131875210	NC_037329.1	131875210	131875210	HP1BP3	gene-HP1BP3	heterochromatin protein 1 binding protein 3	+	gene	overlapping	0	1.67302e-07	100	100	96	94.2857	100	0	1.72414	0	0	55.5556
NC_037329.1:131900800-131900800	NC_037329.1	131900800	131900800	SH2D5	gene-SH2D5	SH2 domain containing 5	+	gene	downstream	1437	1.52245e-07	91.6667	100	93.0233	44.6154	43.75	0	0	0	2.43902	0
NC_037329.1:131914388-131914388	NC_037329.1	131914388	131914388	SH2D5	gene-SH2D5	SH2 domain containing 5	+	gene	overlapping	0	0.0145148	85.7143	93.3333	100	93.75	66.6667	100	100	100	100	100
NC_037329.1:131914391-131914391	NC_037329.1	131914391	131914391	SH2D5	gene-SH2D5	SH2 domain containing 5	+	gene	overlapping	0	3.5331e-05	80	93.3333	92.3077	93.75	58.3333	0	0	0	0	43.75
NC_037329.1:131914409-131914409	NC_037329.1	131914409	131914409	SH2D5	gene-SH2D5	SH2 domain containing 5	+	gene	overlapping	0	0.0111128	86.6667	93.3333	100	81.25	83.3333	100	100	100	100	100
NC_037329.1:131937947-131937947	NC_037329.1	131937947	131937947	KIF17	gene-KIF17	kinesin family member 17	+	gene	overlapping	0	0.0274416	44.4444	35.7143	40	54.1667	31.8182	45.8333	72.4138	70.8333	60	75
NC_037329.1:131937960-131937960	NC_037329.1	131937960	131937960	KIF17	gene-KIF17	kinesin family member 17	+	gene	overlapping	0	0.0300195	44.4444	21.4286	30	40	27.2727	50	62.069	50	44	65
NC_037329.1:131950564-131950564	NC_037329.1	131950564	131950564	KIF17	gene-KIF17	kinesin family member 17	+	gene	overlapping	0	6.32838e-11	11.1111	0	0	0	0	45.4545	58.5366	56.25	44	61.9048
NC_037329.1:131950597-131950597	NC_037329.1	131950597	131950597	KIF17	gene-KIF17	kinesin family member 17	+	gene	overlapping	0	1.30942e-07	0	0	5.55556	0	0	34.7826	20.5128	25.8064	37.5	38.0952
NC_037329.1:131950643-131950643	NC_037329.1	131950643	131950643	KIF17	gene-KIF17	kinesin family member 17	+	gene	overlapping	0	6.49038e-07	25.9259	0	16.6667	8.82353	0	65.2174	79.4872	59.375	62.5	57.1429
NC_037329.1:131950646-131950646	NC_037329.1	131950646	131950646	KIF17	gene-KIF17	kinesin family member 17	+	gene	overlapping	0	2.09362e-11	25.9259	8	11.1111	5.88235	0	65.2174	84.6154	84.375	83.3333	80.9524
NC_037329.1:131950652-131950652	NC_037329.1	131950652	131950652	KIF17	gene-KIF17	kinesin family member 17	+	gene	overlapping	0	4.09787e-08	25.9259	8	11.1111	5.88235	5.55556	73.913	89.7436	68.75	83.3333	52.381
NC_037329.1:131950657-131950657	NC_037329.1	131950657	131950657	KIF17	gene-KIF17	kinesin family member 17	+	gene	overlapping	0	1.25381e-15	7.40741	0	5.55556	8.82353	0	56.5217	69.2308	71.875	70.8333	71.4286
NC_037329.1:131950659-131950659	NC_037329.1	131950659	131950659	KIF17	gene-KIF17	kinesin family member 17	+	gene	overlapping	0	3.53034e-07	7.40741	0	11.1111	0	11.1111	73.913	74.359	87.5	79.1667	28.5714
NC_037329.1:131950663-131950663	NC_037329.1	131950663	131950663	KIF17	gene-KIF17	kinesin family member 17	+	gene	overlapping	0	9.29175e-12	3.7037	0	5.55556	0	0	69.5652	63.4146	78.125	48	42.8571
NC_037329.1:131950667-131950667	NC_037329.1	131950667	131950667	KIF17	gene-KIF17	kinesin family member 17	+	gene	overlapping	0	6.05164e-18	11.1111	4	5.55556	0	0	69.5652	73.1707	75	76	66.6667
NC_037329.1:131950686-131950686	NC_037329.1	131950686	131950686	KIF17	gene-KIF17	kinesin family member 17	+	gene	overlapping	0	2.06785e-14	0	0	11.1111	0	0	65.2174	90.2439	74.1936	76	66.6667
NC_037329.1:131950701-131950701	NC_037329.1	131950701	131950701	KIF17	gene-KIF17	kinesin family member 17	+	gene	overlapping	0	1.42981e-13	7.40741	8	11.1111	0	0	69.5652	75.6098	58.0645	64	61.9048
NC_037329.1:131950705-131950705	NC_037329.1	131950705	131950705	KIF17	gene-KIF17	kinesin family member 17	+	gene	overlapping	0	1.78303e-13	0	0	5.55556	5.88235	0	47.8261	68.2927	58.0645	52	61.9048
NC_037329.1:131950714-131950714	NC_037329.1	131950714	131950714	KIF17	gene-KIF17	kinesin family member 17	+	gene	overlapping	0	3.97315e-16	3.7037	0	5.88235	3.0303	0	60.8696	65.8537	83.871	64	71.4286
NC_037329.1:131950735-131950735	NC_037329.1	131950735	131950735	KIF17	gene-KIF17	kinesin family member 17	+	gene	overlapping	0	0.000577243	0	0	5.55556	0	0	13.0435	7.31707	25.8064	32	14.2857
NC_037329.1:131950741-131950741	NC_037329.1	131950741	131950741	KIF17	gene-KIF17	kinesin family member 17	+	gene	overlapping	0	0.000160538	0	0	0	5.88235	0	17.3913	9.7561	35.4839	32	33.3333
NC_037329.1:131962852-131962852	NC_037329.1	131962852	131962852	KIF17	gene-KIF17	kinesin family member 17	+	gene	overlapping	0	0.0197342	38.8889	36.3636	30	40	41.1765	14.2857	10.5263	6.89655	22.8571	25
NC_037329.1:131963975-131963975	NC_037329.1	131963975	131963975	KIF17	gene-KIF17	kinesin family member 17	+	gene	overlapping	0	1.87499e-07	100	100	100	100	93.75	58.3333	50	61.1111	68.4211	43.75
NC_037329.1:132031695-132031695	NC_037329.1	132031695	132031695	CDA	gene-CDA	cytidine deaminase	-	gene	overlapping	0	0.0499273	81.5385	84.4156	70.9677	77.6699	82.5397	58.3333	74.4681	70.8333	69.2308	54.8387
NC_037329.1:132041128-132041128	NC_037329.1	132041128	132041128	CDA	gene-CDA	cytidine deaminase	-	gene	overlapping	0	0.0022353	76.1905	85.7143	80	68.75	66.6667	0	72.2222	20	21.7391	0
NC_037329.1:132084795-132084795	NC_037329.1	132084795	132084795	null					Not found	0	0.0302388	72.5	69.6429	91.8367	73.2143	79.5918	85.7143	91.6667	91.6667	89.4737	90.9091
NC_037329.1:132122499-132122499	NC_037329.1	132122499	132122499	MUL1	gene-MUL1	mitochondrial E3 ubiquitin protein ligase 1	+	gene	overlapping	0	0.00465545	0	45.8333	90	54.8387	38.4615	90.9091	91.6667	95.8333	95.6522	87.5
NC_037329.1:132164646-132164646	NC_037329.1	132164646	132164646	null					Not found	0	0.0344032	0	86.9565	86.9565	50	80	100	90.9091	100	90	95.4545
NC_037329.1:132173932-132173932	NC_037329.1	132173932	132173932	null					Not found	0	0.0296154	80.6452	100	95.2381	60	81.4815	35	33.3333	67.5	45.4545	84.6154
NC_037329.1:132225500-132225500	NC_037329.1	132225500	132225500	null					Not found	0	2.85167e-10	100	100	100	100	86.9565	35.2941	5	18.1818	10	30
NC_037329.1:132226073-132226073	NC_037329.1	132226073	132226073	null					Not found	0	2.25436e-06	87.1795	93.75	90	92.6829	94.4444	59.4595	3.22581	15.7895	32.5	0
NC_037329.1:132239818-132239818	NC_037329.1	132239818	132239818	null					Not found	0	7.66829e-05	55.8824	41.6667	44.4444	67.7419	52.1739	0	0	0	0	33.3333
NC_037329.1:132248192-132248192	NC_037329.1	132248192	132248192	null					Not found	0	0.0392243	15.3846	17.7778	18.5185	23.8095	16.9811	29.4118	42.4658	21.6667	27.5	33.9623
NC_037329.1:132248203-132248203	NC_037329.1	132248203	132248203	null					Not found	0	1.63273e-08	18.8679	40	27.7778	23.8095	30.1887	0	1.36986	1.63934	7.5	0
NC_037329.1:132318894-132318894	NC_037329.1	132318894	132318894	VWA5B1	gene-VWA5B1	No description	-	gene	overlapping	0	0.00017394	74.0741	80	82.7586	84.375	82.3529	0	78.5714	0	0	0
NC_037329.1:132321420-132321420	NC_037329.1	132321420	132321420	VWA5B1	gene-VWA5B1	No description	-	gene	overlapping	0	8.85107e-06	28	25.5319	48.6487	14.7059	39.6226	0	0	0	0	0
NC_037329.1:132467169-132467169	NC_037329.1	132467169	132467169	PLA2G2C	gene-PLA2G2C	No description	+	gene	overlapping	0	0.00172058	82.8571	90.4762	100	85.7143	92.8571	0	88.8889	15.7895	35	26.3158
NC_037329.1:132478189-132478189	NC_037329.1	132478189	132478189	PLA2G2C	gene-PLA2G2C	No description	+	gene	overlapping	0	0.0410002	52.6316	43.75	100	51.8519	52.1739	80	100	94.1176	96.6667	66.6667
NC_037329.1:132497988-132497988	NC_037329.1	132497988	132497988	PLA2G2F	gene-PLA2G2F	phospholipase A2 group IIF	-	gene	overlapping	0	0.0268396	100	100	95.2381	87.0968	90.9091	58.3333	0	88.8889	85.7143	43.75
NC_037329.1:132662592-132662592	NC_037329.1	132662592	132662592	PLA2G5	gene-PLA2G5	phospholipase A2 group V	-	gene	overlapping	0	0.0471685	45.4545	75	75	61.5385	81.8182	33.3333	38.0952	60	40	20
NC_037329.1:132784725-132784725	NC_037329.1	132784725	132784725	null					Not found	0	0.0271906	82.3529	90.9091	76.4706	87.5	94.1176	76.4706	21.4286	79.3103	63.1579	33.3333
NC_037329.1:132788971-132788971	NC_037329.1	132788971	132788971	PLA2G2E	gene-PLA2G2E	phospholipase A2 group IIE	+	gene	downstream	52	0.0268394	100	89.4737	100	93.3333	100	90	82.8571	88.8889	77.7778	76.9231
NC_037329.1:132798604-132798604	NC_037329.1	132798604	132798604	OTUD3	gene-OTUD3	No description	-	gene	overlapping	0	0.0026131	94.8276	97.8261	96.2264	96.0784	100	39.2857	98.4615	40	69.3878	67.7419
NC_037329.1:132861516-132861516	NC_037329.1	132861516	132861516	null					Not found	0	0.0110863	94.7368	100	92.8571	85.7143	87.5	86.6667	78.2609	73.913	68.9655	60.8696
NC_037329.1:132862747-132862747	NC_037329.1	132862747	132862747	null					Not found	0	0.0111798	51.8519	95.6522	94.7368	88.2353	87.0968	14.2857	60.6061	46.1538	56.25	63.1579
NC_037329.1:132862791-132862791	NC_037329.1	132862791	132862791	null					Not found	0	0.0334588	82.7586	87.5	73.6842	91.4286	96.9697	77.2727	72.7273	59.2593	76.4706	68.4211
NC_037329.1:132933291-132933291	NC_037329.1	132933291	132933291	TMCO4	gene-TMCO4	No description	+	gene	overlapping	0	1.38429e-07	95.6522	100	100	96.4286	92.3077	0	44	9.80392	4.87805	47.0588
NC_037329.1:132935049-132935049	NC_037329.1	132935049	132935049	TMCO4	gene-TMCO4	No description	+	gene	overlapping	0	0.000782524	39.2857	100	39.4737	52.2727	0	0	0	0	0	0
NC_037329.1:133001885-133001885	NC_037329.1	133001885	133001885	TMCO4	gene-TMCO4	No description	+	gene	overlapping	0	2.56261e-06	87.5	84.6154	100	89.0909	89.1304	0	2.77778	28.5714	23.913	58.8235
NC_037329.1:133051356-133051356	NC_037329.1	133051356	133051356	LOC535280	gene-LOC535280	No description	-	gene	overlapping	0	0.0127697	54.0541	46.1538	45	51.2195	37.931	61.7647	73.913	61.2245	60.7143	80
NC_037329.1:133051400-133051400	NC_037329.1	133051400	133051400	LOC535280	gene-LOC535280	No description	-	gene	overlapping	0	0.0313746	47.2222	46.1538	35	51.2195	51.7241	55.8824	54.3478	67.3469	78.5714	70
NC_037329.1:133061524-133061524	NC_037329.1	133061524	133061524	null					Not found	0	0.0311008	92.5926	85	95	83.3333	95	85.7143	80	65	75.8621	64.7059
NC_037329.1:133101290-133101290	NC_037329.1	133101290	133101290	MINOS1	gene-MINOS1	No description	-	gene	overlapping	0	0.0310113	91.6667	100	95.2381	96.7742	92.5926	75	88	94.2857	78.7879	65
NC_037329.1:133209185-133209185	NC_037329.1	133209185	133209185	CAPZB	gene-CAPZB	capping actin protein of muscle Z-line beta subunit	+	gene	overlapping	0	9.90326e-05	81.25	80.9524	78.7879	82.5	81.25	0	35.7143	0	0	38.0952
NC_037329.1:133224068-133224068	NC_037329.1	133224068	133224068	CAPZB	gene-CAPZB	capping actin protein of muscle Z-line beta subunit	+	gene	overlapping	0	0.000306485	83.3333	90	100	91.8919	100	0	44.186	0	6.45161	64.5161
NC_037329.1:133230343-133230343	NC_037329.1	133230343	133230343	CAPZB	gene-CAPZB	capping actin protein of muscle Z-line beta subunit	+	gene	overlapping	0	0.0463664	53.8462	52.6316	56.25	56.25	58.3333	20	35.2941	35.2941	30	50
NC_037329.1:133232430-133232430	NC_037329.1	133232430	133232430	CAPZB	gene-CAPZB	capping actin protein of muscle Z-line beta subunit	+	gene	overlapping	0	0.0409986	83.3333	91.6667	84.2105	84.6154	64.7059	93.75	93.1034	95.4545	95.5556	90.4762
NC_037329.1:133233096-133233096	NC_037329.1	133233096	133233096	CAPZB	gene-CAPZB	capping actin protein of muscle Z-line beta subunit	+	gene	overlapping	0	2.92589e-05	31.25	43.75	40	25	33.3333	100	84	70.5882	72.7273	80
NC_037329.1:133233153-133233153	NC_037329.1	133233153	133233153	CAPZB	gene-CAPZB	capping actin protein of muscle Z-line beta subunit	+	gene	overlapping	0	5.07072e-05	0	12.5	5	0	20	27.2727	48	52.9412	45.4545	60
NC_037329.1:133233167-133233167	NC_037329.1	133233167	133233167	CAPZB	gene-CAPZB	capping actin protein of muscle Z-line beta subunit	+	gene	overlapping	0	0.00351318	6.25	37.5	20	43.75	40	81.8182	60	64.7059	59.0909	70
NC_037329.1:133233174-133233174	NC_037329.1	133233174	133233174	CAPZB	gene-CAPZB	capping actin protein of muscle Z-line beta subunit	+	gene	overlapping	0	0.0444282	43.75	43.75	70	56.25	66.6667	100	68	94.1176	68.1818	80
NC_037329.1:133233254-133233254	NC_037329.1	133233254	133233254	CAPZB	gene-CAPZB	capping actin protein of muscle Z-line beta subunit	+	gene	overlapping	0	0.000995239	40	50	70	37.5	53.3333	100	72	93.75	95.4545	90
NC_037329.1:133233264-133233264	NC_037329.1	133233264	133233264	CAPZB	gene-CAPZB	capping actin protein of muscle Z-line beta subunit	+	gene	overlapping	0	0.00343065	46.6667	31.25	75	43.75	40	90.9091	68	100	86.3636	90
NC_037329.1:133233272-133233272	NC_037329.1	133233272	133233272	CAPZB	gene-CAPZB	capping actin protein of muscle Z-line beta subunit	+	gene	overlapping	0	0.000159222	53.3333	56.25	80	81.25	66.6667	100	92	100	100	100
NC_037329.1:133233274-133233274	NC_037329.1	133233274	133233274	CAPZB	gene-CAPZB	capping actin protein of muscle Z-line beta subunit	+	gene	overlapping	0	2.96609e-05	60	56.25	85	50	53.3333	100	92	100	100	100
NC_037329.1:133233296-133233296	NC_037329.1	133233296	133233296	CAPZB	gene-CAPZB	capping actin protein of muscle Z-line beta subunit	+	gene	overlapping	0	0.000125266	66.6667	62.5	90	56.25	73.3333	90.9091	100	100	100	100
NC_037329.1:133233384-133233384	NC_037329.1	133233384	133233384	CAPZB	gene-CAPZB	capping actin protein of muscle Z-line beta subunit	+	gene	overlapping	0	0.00478481	85	75	95.8333	90.4762	73.6842	100	100	100	96.2963	100
NC_037329.1:133233391-133233391	NC_037329.1	133233391	133233391	CAPZB	gene-CAPZB	capping actin protein of muscle Z-line beta subunit	+	gene	overlapping	0	4.53685e-05	75	37.5	75	76.1905	52.6316	100	90.9091	100	100	100
NC_037329.1:133233392-133233392	NC_037329.1	133233392	133233392	CAPZB	gene-CAPZB	capping actin protein of muscle Z-line beta subunit	+	gene	overlapping	0	0.000164807	68.1818	58.3333	94.7368	57.1429	66.6667	96.2963	100	100	100	87.5
NC_037329.1:133233442-133233442	NC_037329.1	133233442	133233442	CAPZB	gene-CAPZB	capping actin protein of muscle Z-line beta subunit	+	gene	overlapping	0	0.00942345	59.0909	83.3333	78.9474	60.7143	66.6667	88.8889	97.3684	96.2963	81.4815	87.5
NC_037329.1:133233507-133233507	NC_037329.1	133233507	133233507	CAPZB	gene-CAPZB	capping actin protein of muscle Z-line beta subunit	+	gene	overlapping	0	0.030965	75	75	87.5	78.5714	73.6842	94.7368	100	87.5	92.5926	85.7143
NC_037329.1:133233508-133233508	NC_037329.1	133233508	133233508	CAPZB	gene-CAPZB	capping actin protein of muscle Z-line beta subunit	+	gene	overlapping	0	0.00231537	68.1818	50	63.1579	82.1429	71.4286	96.2963	84.2105	96.2963	100	87.5
NC_037329.1:133257590-133257590	NC_037329.1	133257590	133257590	CAPZB	gene-CAPZB	capping actin protein of muscle Z-line beta subunit	+	gene	overlapping	0	0.0285098	47.8261	28.5714	100	0	100	100	100	100	100	100
NC_037329.1:133293245-133293245	NC_037329.1	133293245	133293245	CAPZB	gene-CAPZB	capping actin protein of muscle Z-line beta subunit	+	gene	overlapping	0	0.0353374	73.3333	43.4783	66.6667	55.1724	73.6842	87.5	85.2941	90	83.3333	64.2857
NC_037329.1:133293267-133293267	NC_037329.1	133293267	133293267	CAPZB	gene-CAPZB	capping actin protein of muscle Z-line beta subunit	+	gene	overlapping	0	0.0348037	90	73.913	86.6667	75.8621	89.4737	93.75	97.0588	100	91.6667	92.8571
NC_037329.1:133293819-133293819	NC_037329.1	133293819	133293819	CAPZB	gene-CAPZB	capping actin protein of muscle Z-line beta subunit	+	gene	overlapping	0	6.73856e-08	100	100	100	100	92.3077	0	0	0	0	31.25
NC_037329.1:133331251-133331251	NC_037329.1	133331251	133331251	CAPZB	gene-CAPZB	capping actin protein of muscle Z-line beta subunit	+	gene	overlapping	0	0.0464943	78.5714	96.1538	55	100	76.4706	100	94.5946	100	100	94.4444
NC_037329.1:133336001-133336001	NC_037329.1	133336001	133336001	CAPZB	gene-CAPZB	capping actin protein of muscle Z-line beta subunit	+	gene	overlapping	0	0.000466515	90.9091	100	100	100	100	68.75	0	71.4286	43.75	0
NC_037329.1:133336266-133336266	NC_037329.1	133336266	133336266	CAPZB	gene-CAPZB	capping actin protein of muscle Z-line beta subunit	+	gene	overlapping	0	0.0008189	88.4615	84.8485	100	90	95.2381	57.6923	0	63.6364	42.8571	0
NC_037329.1:133341110-133341110	NC_037329.1	133341110	133341110	CAPZB	gene-CAPZB	capping actin protein of muscle Z-line beta subunit	+	gene	upstream	497	2.63191e-08	100	97.4359	52.0833	92.8571	50	0	1.63934	0	1.63934	0
NC_037329.1:133375005-133375005	NC_037329.1	133375005	133375005	LOC112443447	gene-LOC112443447	No description	-	gene	overlapping	0	0.0296004	60	60	70.5882	56.5217	76.1905	66.6667	41.3793	31.25	26.6667	33.3333
NC_037329.1:133397754-133397754	NC_037329.1	133397754	133397754	LOC788425	gene-LOC788425	No description	-	gene	overlapping	0	0.00389767	93.9394	46.4286	64.5161	97.9167	46.1538	100	100	98.1818	96.2963	100
NC_037329.1:133406661-133406661	NC_037329.1	133406661	133406661	MRTO4	gene-MRTO4	MRT4 homolog%2C ribosome maturation factor	-	gene	overlapping	0	0.0483023	100	96.1538	100	96	93.75	85	3.44828	84.8485	66.6667	100
NC_037329.1:133408281-133408281	NC_037329.1	133408281	133408281	MRTO4	gene-MRTO4	MRT4 homolog%2C ribosome maturation factor	-	gene	overlapping	0	0.00610629	36.3636	85.7143	76.4706	52.9412	72.7273	80	91.6667	90	96.6667	100
NC_037329.1:133423046-133423046	NC_037329.1	133423046	133423046	EMC1	gene-EMC1	No description	+	gene	overlapping	0	1.85726e-09	94.1176	100	95.8333	100	96.5517	0	46.6667	25	10	0
NC_037329.1:133425267-133425267	NC_037329.1	133425267	133425267	EMC1	gene-EMC1	No description	+	gene	overlapping	0	0.0284253	81.0811	86.2745	78.0488	87.037	86.7924	53.3333	76	81.4815	64.7059	53.8462
NC_037329.1:133435957-133435957	NC_037329.1	133435957	133435957	EMC1	gene-EMC1	No description	+	gene	upstream	93	4.59468e-08	98.9474	97.2973	100	98.5075	98.0198	0	53.8462	26.1538	26.4706	0
NC_037329.1:133468845-133468845	NC_037329.1	133468845	133468845	UBR4	gene-UBR4	ubiquitin protein ligase E3 component n-recognin 4	+	gene	overlapping	0	1.03463e-11	54.2857	100	96.1538	96.5517	94.8718	0	0	0	2.63158	0
NC_037329.1:133481075-133481075	NC_037329.1	133481075	133481075	UBR4	gene-UBR4	ubiquitin protein ligase E3 component n-recognin 4	+	gene	overlapping	0	0.00193851	93.75	81.8182	81.25	91.6667	83.3333	100	100	100	100	100
NC_037329.1:133535281-133535281	NC_037329.1	133535281	133535281	UBR4	gene-UBR4	ubiquitin protein ligase E3 component n-recognin 4	+	gene	overlapping	0	0.00392843	95.4545	100	100	100	100	35	100	56.4103	68.1818	0
NC_037329.1:133558468-133558468	NC_037329.1	133558468	133558468	UBR4	gene-UBR4	ubiquitin protein ligase E3 component n-recognin 4	+	gene	overlapping	0	0.000111307	94.4444	100	100	85.7143	100	47.0588	68	30.7692	52.9412	0
NC_037329.1:133605509-133605509	NC_037329.1	133605509	133605509	null					Not found	0	0.0245348	95.1219	97.9167	100	94.8718	100	96.5517	97.8723	74.1936	65.9091	73.913
NC_037329.1:133613256-133613256	NC_037329.1	133613256	133613256	null					Not found	0	0.000913728	55.1724	43.4783	45.4545	85.7143	93.1034	0	44.7368	0	0	0
NC_037329.1:133643741-133643741	NC_037329.1	133643741	133643741	null					Not found	0	0.0173529	95	100	100	94.4444	100	82.3529	100	39.2857	52.1739	0
NC_037329.1:133646695-133646695	NC_037329.1	133646695	133646695	null					Not found	0	0.00768102	95.3488	96.2963	100	96.7742	97.2222	60.8696	96.875	72.2222	63.3333	0
NC_037329.1:133658850-133658850	NC_037329.1	133658850	133658850	null					Not found	0	0.00936214	91.6667	95.8333	88.5714	100	86.3636	38.8889	87.0968	42.5	72.4138	0
NC_037329.1:133690789-133690789	NC_037329.1	133690789	133690789	null					Not found	0	0.0462294	86.6667	87.8788	89.7959	89.2857	84.2105	80	75.6098	82.9268	66.6667	70
NC_037329.1:133725718-133725718	NC_037329.1	133725718	133725718	IFFO2	gene-IFFO2	No description	+	gene	overlapping	0	0.0385322	72.7273	61.1111	47.619	47.3684	50	92.8571	68	73.6842	71.4286	93.75
NC_037329.1:133725753-133725753	NC_037329.1	133725753	133725753	IFFO2	gene-IFFO2	No description	+	gene	overlapping	0	0.0105864	72.7273	84.2105	85.7143	75	85.7143	57.1429	72	15	42.8571	0
NC_037329.1:133725764-133725764	NC_037329.1	133725764	133725764	IFFO2	gene-IFFO2	No description	+	gene	overlapping	0	0.045995	72.7273	84.2105	66.6667	75	71.4286	92.8571	84	100	80.9524	93.75
NC_037329.1:133738926-133738926	NC_037329.1	133738926	133738926	IFFO2	gene-IFFO2	No description	+	gene	overlapping	0	0.00562843	60.7143	90.4762	92	92.8571	85.7143	40	80.9524	26.9231	38.7097	30.4348
NC_037329.1:133744539-133744539	NC_037329.1	133744539	133744539	IFFO2	gene-IFFO2	No description	+	gene	overlapping	0	0.00304422	97.2973	96.6667	37.1429	93.9394	67.6471	45.4545	36.1111	12.8205	28.2051	0
NC_037329.1:133744672-133744672	NC_037329.1	133744672	133744672	IFFO2	gene-IFFO2	No description	+	gene	overlapping	0	0.0205525	100	86.6667	31.4286	100	54.2857	45.4545	44.4444	12.8205	23.0769	0
NC_037329.1:133746023-133746023	NC_037329.1	133746023	133746023	IFFO2	gene-IFFO2	No description	+	gene	overlapping	0	0.0242224	64.2857	86.6667	50	52.1739	80	100	85.7143	85.7143	92.3077	86.6667
NC_037329.1:133746103-133746103	NC_037329.1	133746103	133746103	IFFO2	gene-IFFO2	No description	+	gene	overlapping	0	0.0286677	66.6667	80	50	65.2174	80	90	78.5714	90.4762	100	86.6667
NC_037329.1:133746163-133746163	NC_037329.1	133746163	133746163	IFFO2	gene-IFFO2	No description	+	gene	overlapping	0	0.035022	66.6667	73.3333	66.6667	65.2174	66.6667	80	85.7143	85.7143	92.3077	86.6667
NC_037329.1:133746185-133746185	NC_037329.1	133746185	133746185	IFFO2	gene-IFFO2	No description	+	gene	overlapping	0	0.00171869	66.6667	73.3333	66.6667	60.8696	80	90	100	90.4762	100	93.3333
NC_037329.1:133781903-133781903	NC_037329.1	133781903	133781903	ALDH4A1	gene-ALDH4A1	aldehyde dehydrogenase 4 family member A1	+	gene	overlapping	0	0.0336251	96.2963	44	100	97.0588	100	85.7143	44.8276	77.7778	57.8947	61.5385
NC_037329.1:133781988-133781988	NC_037329.1	133781988	133781988	ALDH4A1	gene-ALDH4A1	aldehyde dehydrogenase 4 family member A1	+	gene	overlapping	0	5.74151e-05	100	100	100	95.8333	96.1538	87.5	55.5556	84	71.4286	47.8261
NC_037329.1:133805323-133805323	NC_037329.1	133805323	133805323	TAS1R2	gene-TAS1R2	taste 1 receptor member 2	+	gene	overlapping	0	0.01238	75	78.2609	75	84.2105	95	100	90.3226	97.1429	94.8718	96
NC_037329.1:133805338-133805338	NC_037329.1	133805338	133805338	TAS1R2	gene-TAS1R2	taste 1 receptor member 2	+	gene	overlapping	0	0.0412942	80	82.6087	81.25	63.1579	95	95	90.3226	97.1429	89.4737	96
NC_037329.1:133805343-133805343	NC_037329.1	133805343	133805343	TAS1R2	gene-TAS1R2	taste 1 receptor member 2	+	gene	overlapping	0	0.0250527	75	82.6087	56.25	42.1053	85	95	83.871	94.2857	87.1795	88
NC_037329.1:133805382-133805382	NC_037329.1	133805382	133805382	TAS1R2	gene-TAS1R2	taste 1 receptor member 2	+	gene	overlapping	0	0.0172438	75	86.9565	62.5	68.4211	95	95	90.3226	97.1429	94.8718	92
NC_037329.1:133852876-133852876	NC_037329.1	133852876	133852876	null					Not found	0	0.000568557	100	86.6667	93.75	92.3077	100	41.6667	88.8889	46.6667	37.5	42.8571
NC_037329.1:133898617-133898617	NC_037329.1	133898617	133898617	null					Not found	0	0.0162672	23.0769	25	22.2222	15.7895	6.25	30.7692	43.4783	46.1538	62.5	30
NC_037329.1:133934029-133934029	NC_037329.1	133934029	133934029	LOC107131874	gene-LOC107131874	No description	-	gene	overlapping	0	0.0235588	90	66.6667	90	87.5	75	80	3.57143	38.4615	52.1739	45.4545
NC_037329.1:133952160-133952160	NC_037329.1	133952160	133952160	null					Not found	0	0.0140833	2.43902	6.66667	9.52381	8.77193	1.63934	32	19.6429	11.6279	14.2857	14.2857
NC_037329.1:133958186-133958186	NC_037329.1	133958186	133958186	null					Not found	0	6.95615e-06	79.4118	87.5	90.9091	94.5946	83.7838	42.8571	1.72414	14.2857	39.6825	0
NC_037329.1:133979656-133979656	NC_037329.1	133979656	133979656	LOC536229	gene-LOC536229	No description	-	gene	overlapping	0	0.00317452	76.4706	81.25	92.5926	76.3158	80.6452	63.3333	46.9388	45.9459	73.3333	43.4783
NC_037329.1:134027140-134027140	NC_037329.1	134027140	134027140	LOC536229	gene-LOC536229	No description	-	gene	overlapping	0	0.0263649	22.2222	31.3726	31.0345	33.3333	41.4286	45.283	52.8736	35.7143	51.9231	56.7568
NC_037329.1:134056786-134056786	NC_037329.1	134056786	134056786	null					Not found	0	0.0145916	23.8095	28.5714	14.2857	12.5	20	47.0588	52.6316	26.3158	47.619	40
NC_037329.1:134057367-134057367	NC_037329.1	134057367	134057367	null					Not found	0	0.0480643	51.7241	30	51.8519	66.6667	52.1739	91.3044	79.0698	51.8519	82.3529	64.2857
NC_037329.1:134062583-134062583	NC_037329.1	134062583	134062583	null					Not found	0	0.0135905	100	88.5714	84.375	88.2353	92.5926	43.75	94.8276	28.5714	59.0909	50
NC_037329.1:134095295-134095295	NC_037329.1	134095295	134095295	null					Not found	0	0.0356237	76.4706	72.7273	84	83.3333	61.5385	90.9091	100	90.9091	100	80
NC_037329.1:134125026-134125026	NC_037329.1	134125026	134125026	null					Not found	0	0.0345342	0	37.5	81.8182	61.5385	44.4444	83.3333	81.8182	85.7143	80	72.7273
NC_037329.1:134125111-134125111	NC_037329.1	134125111	134125111	null					Not found	0	7.34981e-05	58.3333	64.2857	77.2727	84.6154	88.8889	100	100	100	100	100
NC_037329.1:134351448-134351448	NC_037329.1	134351448	134351448	IGSF21	gene-IGSF21	No description	-	gene	overlapping	0	0.00503926	90.4762	87.5	91.3044	62.5	71.4286	26.3158	51.4286	31.5789	50	71.4286
NC_037329.1:134358747-134358747	NC_037329.1	134358747	134358747	IGSF21	gene-IGSF21	No description	-	gene	overlapping	0	1.43862e-06	96.2963	94.4444	90	95.6522	92.8571	43.75	0	24.2424	37.5	0
NC_037329.1:134372600-134372600	NC_037329.1	134372600	134372600	IGSF21	gene-IGSF21	No description	-	gene	overlapping	0	0.0421956	77.2727	93.75	88.8889	96.2963	38.0952	94.4444	100	100	95.6522	96
NC_037329.1:134373407-134373407	NC_037329.1	134373407	134373407	IGSF21	gene-IGSF21	No description	-	gene	overlapping	0	7.10423e-05	57.1429	76.9231	52.381	86.6667	75	31.5789	0	18.5185	17.6471	0
NC_037329.1:134379376-134379376	NC_037329.1	134379376	134379376	IGSF21	gene-IGSF21	No description	-	gene	overlapping	0	0.01994	66.6667	92.3077	76.1905	66.6667	61.9048	100	100	100	91.6667	72.7273
NC_037329.1:134379954-134379954	NC_037329.1	134379954	134379954	IGSF21	gene-IGSF21	No description	-	gene	overlapping	0	0.0233009	46.6667	46.6667	55.1724	54.8387	75	77.7778	65.625	76.4706	94.7368	100
NC_037329.1:134416426-134416426	NC_037329.1	134416426	134416426	IGSF21	gene-IGSF21	No description	-	gene	overlapping	0	0.0311096	80.4348	65.3846	67.5676	73.1707	55.5556	90.625	86.5385	81.5789	85	76.1905
NC_037329.1:134416431-134416431	NC_037329.1	134416431	134416431	IGSF21	gene-IGSF21	No description	-	gene	overlapping	0	0.0351335	69.5652	53.8462	54.0541	75.6098	70.3704	87.5	84.6154	81.5789	82.5	66.6667
NC_037329.1:134416435-134416435	NC_037329.1	134416435	134416435	IGSF21	gene-IGSF21	No description	-	gene	overlapping	0	0.00221148	60.8696	57.6923	48.6487	58.5366	55.5556	75	75	73.6842	80	85.7143
NC_037329.1:134416478-134416478	NC_037329.1	134416478	134416478	IGSF21	gene-IGSF21	No description	-	gene	overlapping	0	0.0227025	66.6667	48	48.6487	51.2195	40.7407	62.5	69.2308	71.0526	82.5	71.4286
NC_037329.1:134477128-134477128	NC_037329.1	134477128	134477128	IGSF21	gene-IGSF21	No description	-	gene	overlapping	0	0.000142766	89.2857	100	88	97.619	93.8776	0	50	0	0	46.875
NC_037329.1:134487659-134487659	NC_037329.1	134487659	134487659	IGSF21	gene-IGSF21	No description	-	gene	overlapping	0	1.44035e-11	34.4828	49.3151	86.5854	80.6818	37.8788	1.40845	0	0	0	0
NC_037329.1:134487931-134487931	NC_037329.1	134487931	134487931	IGSF21	gene-IGSF21	No description	-	gene	overlapping	0	0.0406935	40	68.1818	73.0769	58.8235	27.2727	75	75	82.6087	75	88.2353
NC_037329.1:134508196-134508196	NC_037329.1	134508196	134508196	IGSF21	gene-IGSF21	No description	-	gene	overlapping	0	0.00376413	0	90	100	51.7241	90.9091	0	3.22581	0	0	21.0526
NC_037329.1:134519303-134519303	NC_037329.1	134519303	134519303	IGSF21	gene-IGSF21	No description	-	gene	overlapping	0	0.0250597	84.2105	64.7059	76.7442	96.6667	80.7692	48.2759	70.7692	55.3846	56.4516	64.7059
NC_037329.1:134539485-134539485	NC_037329.1	134539485	134539485	IGSF21	gene-IGSF21	No description	-	gene	overlapping	0	0.0415924	84.2105	75	52.6316	72	47.0588	40	61.3636	46.1538	26.087	15.3846
NC_037329.1:134575386-134575386	NC_037329.1	134575386	134575386	null					Not found	0	0.0244902	81.3953	70	85.1852	93.5484	75	36.3636	84.2105	54.902	36.7347	45.4545
NC_037329.1:134661534-134661534	NC_037329.1	134661534	134661534	null					Not found	0	0.0193722	88.8889	85.7143	84	100	100	30	95.6522	30	69.5652	0
NC_037329.1:134661612-134661612	NC_037329.1	134661612	134661612	null					Not found	0	0.00181082	92.8571	100	100	100	100	70	91.3044	36.6667	69.5652	0
NC_037329.1:134671120-134671120	NC_037329.1	134671120	134671120	null					Not found	0	0.0200328	88.3721	88.8889	80.7692	89.1892	97.2973	37.037	95.2381	68.5714	37.5	52.7778
NC_037329.1:134671914-134671914	NC_037329.1	134671914	134671914	null					Not found	0	0.0397421	91.1765	95.8333	100	87.5	100	47.3684	100	51.3513	70.5882	73.913
NC_037329.1:134735459-134735459	NC_037329.1	134735459	134735459	null					Not found	0	0.000289299	90.9091	96.1538	100	95.2381	91.6667	31.5789	88.8889	40	58.3333	53.8462
NC_037329.1:134735498-134735498	NC_037329.1	134735498	134735498	null					Not found	0	3.20339e-05	100	92.3077	97.1429	100	75	52.6316	2.77778	40	33.3333	46.1538
NC_037329.1:134735515-134735515	NC_037329.1	134735515	134735515	null					Not found	0	0.0345517	75	75	61.9048	88	85.7143	45	54.5455	30.4348	69.2308	68.75
NC_037329.1:134756966-134756966	NC_037329.1	134756966	134756966	null					Not found	0	0.0203407	84	86.9565	95	70.9677	95.2381	100	100	95.7447	97.1429	95.2381
NC_037329.1:134767150-134767150	NC_037329.1	134767150	134767150	null					Not found	0	0.000400574	0	0	0	0	0	57.1429	0	40.7407	25.9259	50
NC_037329.1:134767323-134767323	NC_037329.1	134767323	134767323	null					Not found	0	0.0161867	92	70.8333	84.4444	92.5	86.9565	36	94.2857	27.2727	55.1724	15.1515
NC_037329.1:134767439-134767439	NC_037329.1	134767439	134767439	null					Not found	0	0.0089258	96	95.8333	100	97.5	100	68	100	83.3333	83.3333	81.25
NC_037329.1:134767683-134767683	NC_037329.1	134767683	134767683	null					Not found	0	0.000865888	100	100	92.5926	88.8889	90.6977	6.25	88.6364	25	51.3513	50
NC_037329.1:134802535-134802535	NC_037329.1	134802535	134802535	null					Not found	0	0.0132731	52.1739	29.4118	5.26316	100	58.8235	88.2353	93.75	92.1053	92	94.1176
NC_037329.1:134803243-134803243	NC_037329.1	134803243	134803243	null					Not found	0	0.037038	75	85.7143	82.3529	87.5	73.6842	100	89.2857	100	92.8571	92.3077
NC_037329.1:134803267-134803267	NC_037329.1	134803267	134803267	null					Not found	0	0.00919763	86.3636	73.3333	69.5652	68.4211	64.7059	95	92.3077	93.1034	96.2963	82.6087
NC_037329.1:134815185-134815185	NC_037329.1	134815185	134815185	null					Not found	0	0.0138825	100	100	100	100	100	23.0769	100	76	84.2105	100
NC_037329.1:134822569-134822569	NC_037329.1	134822569	134822569	null					Not found	0	0.0439498	20	14.8148	7.69231	20	34.7826	28.5714	37.5	29.4118	46.6667	50
NC_037329.1:134822572-134822572	NC_037329.1	134822572	134822572	null					Not found	0	0.0173691	30	18.5185	15.3846	14.2857	17.3913	28.5714	25	35.2941	46.6667	58.3333
NC_037329.1:134834763-134834763	NC_037329.1	134834763	134834763	null					Not found	0	0.000377403	85.7143	60	76.9231	71.4286	59.0909	25	29.0323	26.087	29.1667	50
NC_037329.1:134843282-134843282	NC_037329.1	134843282	134843282	ACTL8	gene-ACTL8	No description	-	gene	overlapping	0	0.00017691	100	97.3684	97.5	100	93.9394	44	97.1429	28.5714	54.6667	62.5
NC_037329.1:134843749-134843749	NC_037329.1	134843749	134843749	ACTL8	gene-ACTL8	No description	-	gene	overlapping	0	0.0191069	100	100	100	89.2857	100	36.8421	13.7931	81.5789	73.3333	100
NC_037329.1:134844016-134844016	NC_037329.1	134844016	134844016	ACTL8	gene-ACTL8	No description	-	gene	overlapping	0	0.000353669	89.6552	100	95.2381	100	100	50	93.75	41.6667	45	57.8947
NC_037329.1:134850078-134850078	NC_037329.1	134850078	134850078	null					Not found	0	0.0295746	72.7273	90	88.8889	95.4545	50	95.6522	91.6667	98.1481	96.6667	100
NC_037329.1:134855566-134855566	NC_037329.1	134855566	134855566	null					Not found	0	0.0469425	89.7436	92.5	89.2857	93.617	88.8889	58.3333	87.931	85	83.0508	62.5
NC_037329.1:134855573-134855573	NC_037329.1	134855573	134855573	null					Not found	0	1.08975e-10	89.7436	80	92.8571	91.4894	91.1111	0	3.44828	16.6667	18.6441	38.8889
NC_037329.1:134855686-134855686	NC_037329.1	134855686	134855686	null					Not found	0	0.0206938	94.8718	97.5	96.2963	93.617	86.6667	75	87.7193	86.6667	81.6667	66.6667
NC_037329.1:134858599-134858599	NC_037329.1	134858599	134858599	null					Not found	0	2.95457e-05	96.875	93.3333	83.3333	94.1176	91.3044	0	0	0	0	82.3529
NC_037329.1:134897627-134897627	NC_037329.1	134897627	134897627	null					Not found	0	0.00052337	96.5517	96.7742	97.6744	97.8261	96.7742	54.1667	97.9167	66.6667	60.3774	52
NC_037329.1:134938209-134938209	NC_037329.1	134938209	134938209	null					Not found	0	2.12015e-09	93.3333	93.9394	86.9565	83.3333	94.4444	31.8182	9.09091	21.0526	34.4828	50
NC_037329.1:134945639-134945639	NC_037329.1	134945639	134945639	null					Not found	0	0.00228344	100	100	94.4444	100	100	81.8182	45.4545	90	68.1818	92.8571
NC_037329.1:134945655-134945655	NC_037329.1	134945655	134945655	null					Not found	0	1.40513e-07	86.3636	100	93.9394	96.4286	96.4286	28.5714	41.3793	69.697	51.6129	36.3636
NC_037329.1:134948079-134948079	NC_037329.1	134948079	134948079	null					Not found	0	0.0195335	54.5455	76.9231	92.3077	40	84.375	94.7368	85.7143	92.3077	100	100
NC_037329.1:134960127-134960127	NC_037329.1	134960127	134960127	null					Not found	0	0.019439	74.6479	78.7879	73.1343	74.6988	76.8116	61.9048	71.6981	62.963	63.4783	62.5
NC_037329.1:134960139-134960139	NC_037329.1	134960139	134960139	null					Not found	0	0.0205415	75	77.2727	67.1642	79.5181	76.8116	54.7619	67.9245	62.6168	66.9565	47.9167
NC_037329.1:134962598-134962598	NC_037329.1	134962598	134962598	null					Not found	0	4.42496e-08	96.1039	96.9231	94.8052	95.2941	86.076	34.0909	7.01754	45.4545	28.6822	59.4203
NC_037329.1:134963843-134963843	NC_037329.1	134963843	134963843	null					Not found	0	6.03986e-05	100	100	94.7368	100	100	86.6667	0	50	18.5185	30
NC_037329.1:135010922-135010922	NC_037329.1	135010922	135010922	ARHGEF10L	gene-ARHGEF10L	Rho guanine nucleotide exchange factor 10 like	-	gene	overlapping	0	0.00435241	52.381	93.4783	88.8889	91.3793	91.8367	47.0588	53.2258	56.1798	61.6667	60.4651
NC_037329.1:135036912-135036912	NC_037329.1	135036912	135036912	ARHGEF10L	gene-ARHGEF10L	Rho guanine nucleotide exchange factor 10 like	-	gene	overlapping	0	0.0345895	82.6087	85	77.2727	69.2308	64.2857	85.7143	92.8571	86.1111	86.3636	96.4286
NC_037329.1:135041292-135041292	NC_037329.1	135041292	135041292	ARHGEF10L	gene-ARHGEF10L	Rho guanine nucleotide exchange factor 10 like	-	gene	overlapping	0	0.000182765	0	46.6667	42.3077	0	33.3333	90	84.375	100	86.6667	91.6667
NC_037329.1:135041299-135041299	NC_037329.1	135041299	135041299	ARHGEF10L	gene-ARHGEF10L	Rho guanine nucleotide exchange factor 10 like	-	gene	overlapping	0	0.00108196	0	41.9355	42.3077	0	37.5	85	81.25	72	83.3333	75
NC_037329.1:135041459-135041459	NC_037329.1	135041459	135041459	ARHGEF10L	gene-ARHGEF10L	Rho guanine nucleotide exchange factor 10 like	-	gene	overlapping	0	0.0495564	75	74.1936	88.4615	90.3226	83.3333	65	90	48	45.1613	41.6667
NC_037329.1:135051514-135051514	NC_037329.1	135051514	135051514	ARHGEF10L	gene-ARHGEF10L	Rho guanine nucleotide exchange factor 10 like	-	gene	overlapping	0	0.000281063	100	43.75	52.1739	41.3793	50	100	100	100	100	94.1176
NC_037329.1:135066616-135066616	NC_037329.1	135066616	135066616	ARHGEF10L	gene-ARHGEF10L	Rho guanine nucleotide exchange factor 10 like	-	gene	overlapping	0	1.53586e-07	97.619	92.3077	97.1429	92.1569	97.4359	2.77778	59.5745	0	0	0
NC_037329.1:135066630-135066630	NC_037329.1	135066630	135066630	ARHGEF10L	gene-ARHGEF10L	Rho guanine nucleotide exchange factor 10 like	-	gene	overlapping	0	3.20142e-09	54.7619	53.8462	37.1429	47.0588	97.4359	0	0	0	0	0
NC_037329.1:135082172-135082172	NC_037329.1	135082172	135082172	ARHGEF10L	gene-ARHGEF10L	Rho guanine nucleotide exchange factor 10 like	-	gene	overlapping	0	0.0277288	87.5	58.3333	50	56.25	57.1429	91.6667	100	76.1905	85.7143	90
NC_037329.1:135082194-135082194	NC_037329.1	135082194	135082194	ARHGEF10L	gene-ARHGEF10L	Rho guanine nucleotide exchange factor 10 like	-	gene	overlapping	0	0.0294597	60.8696	66.6667	70	81.25	57.1429	83.3333	76.4706	95.2381	92.8571	90
NC_037329.1:135083294-135083294	NC_037329.1	135083294	135083294	ARHGEF10L	gene-ARHGEF10L	Rho guanine nucleotide exchange factor 10 like	-	gene	overlapping	0	0.0088286	97.2973	54.5455	30.303	60	61.3636	90.3226	96.875	95.1219	89.1892	93.75
NC_037329.1:135083338-135083338	NC_037329.1	135083338	135083338	ARHGEF10L	gene-ARHGEF10L	Rho guanine nucleotide exchange factor 10 like	-	gene	overlapping	0	0.038991	89.1892	100	87.8788	96.6667	90.9091	67.7419	87.5	87.8049	78.3784	75
NC_037329.1:135083367-135083367	NC_037329.1	135083367	135083367	ARHGEF10L	gene-ARHGEF10L	Rho guanine nucleotide exchange factor 10 like	-	gene	overlapping	0	0.0314451	83.7838	81.8182	93.9394	86.6667	93.1818	64.5161	81.25	78.0488	72.973	75
NC_037329.1:135083732-135083732	NC_037329.1	135083732	135083732	ARHGEF10L	gene-ARHGEF10L	Rho guanine nucleotide exchange factor 10 like	-	gene	overlapping	0	0.0473546	95.8333	100	85.7143	90	100	60	80	85.7143	82.6087	90.9091
NC_037329.1:135084711-135084711	NC_037329.1	135084711	135084711	ARHGEF10L	gene-ARHGEF10L	Rho guanine nucleotide exchange factor 10 like	-	gene	overlapping	0	2.83363e-05	85	100	87.5	100	87.5	0	57.1429	0	0	0
NC_037329.1:135084868-135084868	NC_037329.1	135084868	135084868	ARHGEF10L	gene-ARHGEF10L	Rho guanine nucleotide exchange factor 10 like	-	gene	overlapping	0	0.00247874	85	60	73.3333	87.5	76.4706	100	95.2381	100	94.7368	100
NC_037329.1:135086040-135086040	NC_037329.1	135086040	135086040	ARHGEF10L	gene-ARHGEF10L	Rho guanine nucleotide exchange factor 10 like	-	gene	overlapping	0	0.0036702	100	54.5455	54.5455	39.2857	0	100	98.0392	100	94.7368	100
NC_037329.1:135086188-135086188	NC_037329.1	135086188	135086188	ARHGEF10L	gene-ARHGEF10L	Rho guanine nucleotide exchange factor 10 like	-	gene	overlapping	0	0.00183394	100	95.4545	95.4545	92.8571	95.4545	50	96.0784	55.1724	42.1053	52.9412
NC_037329.1:135086197-135086197	NC_037329.1	135086197	135086197	ARHGEF10L	gene-ARHGEF10L	Rho guanine nucleotide exchange factor 10 like	-	gene	overlapping	0	9.88854e-05	95.8333	95.4545	95.4545	85.7143	95.4545	0	92.1569	0	0	0
NC_037329.1:135088221-135088221	NC_037329.1	135088221	135088221	ARHGEF10L	gene-ARHGEF10L	Rho guanine nucleotide exchange factor 10 like	-	gene	overlapping	0	0.00567032	65.9091	84.4444	74.4186	82.1429	83.3333	41.3793	70.3704	45.7627	50	56.25
NC_037329.1:135088359-135088359	NC_037329.1	135088359	135088359	ARHGEF10L	gene-ARHGEF10L	Rho guanine nucleotide exchange factor 10 like	-	gene	overlapping	0	0.00562328	81.8182	88.8889	100	89.2857	90	62.069	85.1852	50.8475	66.6667	62.5
NC_037329.1:135106792-135106792	NC_037329.1	135106792	135106792	ARHGEF10L	gene-ARHGEF10L	Rho guanine nucleotide exchange factor 10 like	-	gene	overlapping	0	0.0114632	0	0	70	0	52.1739	83.3333	65.9091	80.4348	82.8571	61.9048
NC_037329.1:135112382-135112382	NC_037329.1	135112382	135112382	ARHGEF10L	gene-ARHGEF10L	Rho guanine nucleotide exchange factor 10 like	-	gene	overlapping	0	0.00137145	85.7143	47.619	87.1795	54.2857	77.0833	96.2963	98.0392	95.8333	90.6977	96.875
NC_037329.1:135121899-135121899	NC_037329.1	135121899	135121899	ARHGEF10L	gene-ARHGEF10L	Rho guanine nucleotide exchange factor 10 like	-	gene	overlapping	0	0.000127184	100	100	100	90.4762	100	30	86.1111	23.8095	64	50
NC_037329.1:135121919-135121919	NC_037329.1	135121919	135121919	ARHGEF10L	gene-ARHGEF10L	Rho guanine nucleotide exchange factor 10 like	-	gene	overlapping	0	0.00669025	83.3333	100	92.3077	95.2381	93.9394	30	94.4444	23.8095	56	50
NC_037329.1:135122935-135122935	NC_037329.1	135122935	135122935	ARHGEF10L	gene-ARHGEF10L	Rho guanine nucleotide exchange factor 10 like	-	gene	overlapping	0	0.000158796	100	96	100	95.8333	100	52.1739	90.625	35	58.8235	73.3333
NC_037329.1:135165639-135165639	NC_037329.1	135165639	135165639	null					Not found	0	6.30782e-07	46.6667	0	0	29.1667	0	100	95.8333	100	93.75	100
NC_037329.1:135175664-135175664	NC_037329.1	135175664	135175664	null					Not found	0	0.041089	0	0	47.0588	80	76.9231	83.3333	83.871	80	90.9091	80
NC_037329.1:135207777-135207777	NC_037329.1	135207777	135207777	null					Not found	0	0.0317312	95.2381	90.9091	84.6154	79.1667	90.4762	100	100	100	100	91.6667
NC_037329.1:1352507-1352507	NC_037329.1	1352507	1352507	PTPN18	gene-PTPN18	protein tyrosine phosphatase%2C non-receptor type 18	+	gene	overlapping	0	0.0173529	7.5	10.7143	2.27273	4.08163	7.89474	17.2414	22.7273	12	19.3548	21.4286
NC_037329.1:1352514-1352514	NC_037329.1	1352514	1352514	PTPN18	gene-PTPN18	protein tyrosine phosphatase%2C non-receptor type 18	+	gene	overlapping	0	0.0340523	20	17.8571	25	16.3265	13.1579	27.5862	27.2727	28	41.9355	71.4286
NC_037329.1:135286723-135286723	NC_037329.1	135286723	135286723	PADI4	gene-PADI4	peptidyl arginine deiminase 4	-	gene	overlapping	0	0.00643561	96.7742	88.8889	82.7586	80	85.7143	40.9091	83.3333	41.1765	64.4444	52.1739
NC_037329.1:135295194-135295194	NC_037329.1	135295194	135295194	null					Not found	0	0.0449326	23.0769	64.2857	33.3333	70.8333	40	53.8462	70	83.3333	80.7692	78.5714
NC_037329.1:135390718-135390718	NC_037329.1	135390718	135390718	PADI1	gene-PADI1	peptidyl arginine deiminase 1	-	gene	overlapping	0	0.0102345	80.4878	84.2105	77.4193	86.1111	76.087	65.2174	60	61.3636	78.9474	50
NC_037329.1:135390731-135390731	NC_037329.1	135390731	135390731	PADI1	gene-PADI1	peptidyl arginine deiminase 1	-	gene	overlapping	0	0.0240185	85.3659	89.4737	77.4193	80.5556	82.6087	65.2174	72	68.1818	78.9474	55.5556
NC_037329.1:135413006-135413006	NC_037329.1	135413006	135413006	null					Not found	0	0.00107557	100	91.6667	100	94.7368	100	50	95.6522	37.7359	66.6667	42.4242
NC_037329.1:135415838-135415838	NC_037329.1	135415838	135415838	null					Not found	0	0.0231005	83.3333	72	82.6087	79.3103	87.8788	59.2593	72.973	47.0588	58.3333	71.4286
NC_037329.1:135415869-135415869	NC_037329.1	135415869	135415869	null					Not found	0	0.0025	83.3333	92	95.6522	85.7143	87.8788	70.3704	75.6757	61.7647	66.6667	42.8571
NC_037329.1:135415873-135415873	NC_037329.1	135415873	135415873	null					Not found	0	0.0379136	54.1667	45.8333	39.1304	46.4286	45.4545	29.6296	32.4324	8.82353	41.6667	0
NC_037329.1:135427830-135427830	NC_037329.1	135427830	135427830	null					Not found	0	0.0355144	0	54.5455	90	0	40	90.9091	81.0811	92.3077	64.7059	92.3077
NC_037329.1:135488767-135488767	NC_037329.1	135488767	135488767	PADI2	gene-PADI2	peptidyl arginine deiminase 2	+	gene	overlapping	0	2.30451e-36	80.4348	83.871	85.2941	88.8889	85.3659	0	1.5873	0	0	0
NC_037329.1:135511853-135511853	NC_037329.1	135511853	135511853	PADI2	gene-PADI2	peptidyl arginine deiminase 2	+	gene	overlapping	0	1.52903e-05	96.7742	96.1538	96.1538	97.2222	100	47.3684	55.8824	81.25	74.4681	75
NC_037329.1:135547127-135547127	NC_037329.1	135547127	135547127	SDHB	gene-SDHB	succinate dehydrogenase complex iron sulfur subunit B	+	gene	downstream	1964	8.98478e-05	86.2069	85.1852	74.0741	94.7368	68.1818	0	44.1176	15	39.1304	0
NC_037329.1:135578334-135578334	NC_037329.1	135578334	135578334	SDHB	gene-SDHB	succinate dehydrogenase complex iron sulfur subunit B	+	gene	upstream	218	0.0292517	100	5	0	92.3077	39.1304	100	97.5	96.4286	95.2381	100
NC_037329.1:135599993-135599993	NC_037329.1	135599993	135599993	ATP13A2	gene-ATP13A2	ATPase cation transporting 13A2	+	gene	overlapping	0	0.0256283	96.6667	84.375	100	100	100	92	54.8387	67.9245	76.3158	96.5517
NC_037329.1:135600058-135600058	NC_037329.1	135600058	135600058	ATP13A2	gene-ATP13A2	ATPase cation transporting 13A2	+	gene	overlapping	0	0.018992	76.6667	0	0	93.9394	43.2432	100	93.5484	88.6792	100	96.5517
NC_037329.1:135654941-135654941	NC_037329.1	135654941	135654941	CROCC	gene-CROCC	No description	-	gene	overlapping	0	7.71408e-07	96.4286	96.2963	100	92.6829	97.0588	0	57.1429	25	8	52.9412
NC_037329.1:135667697-135667697	NC_037329.1	135667697	135667697	CROCC	gene-CROCC	No description	-	gene	overlapping	0	0.0432765	41.9355	53.5714	29.6296	51.8519	56.5217	73.3333	56	64.7059	76.1905	66.6667
NC_037329.1:135671859-135671859	NC_037329.1	135671859	135671859	null					Not found	0	0.0251253	65.625	68	100	97.1429	36	100	97.8723	100	100	92.3077
NC_037329.1:135709773-135709773	NC_037329.1	135709773	135709773	SPATA21	gene-SPATA21	No description	+	gene	overlapping	0	0.00217399	93.1818	90.411	90.4762	90.9091	87.3563	64.4444	80.7692	83.5616	79.1667	63.7931
NC_037329.1:135741519-135741519	NC_037329.1	135741519	135741519	SZRD1	gene-SZRD1	SUZ RNA binding domain containing 1	-	gene	overlapping	0	0.0358933	64.7059	78.5714	56	66.6667	57.1429	75	87.5	85	86.6667	80
NC_037329.1:135741521-135741521	NC_037329.1	135741521	135741521	SZRD1	gene-SZRD1	SUZ RNA binding domain containing 1	-	gene	overlapping	0	0.046486	70.5882	71.4286	52	71.4286	64.2857	83.3333	87.5	85	80	80
NC_037329.1:135787926-135787926	NC_037329.1	135787926	135787926	FBXO42	gene-FBXO42	No description	+	gene	overlapping	0	0.0266446	93.75	46	0	97.7778	42.1053	100	100	94.9153	96.4912	100
NC_037329.1:135836954-135836954	NC_037329.1	135836954	135836954	FBXO42	gene-FBXO42	No description	+	gene	overlapping	0	0.0230504	91.3044	80.9524	85.2941	80.6452	100	78.5714	66.6667	71.4286	56.5217	73.6842
NC_037329.1:135865367-135865367	NC_037329.1	135865367	135865367	FBXO42	gene-FBXO42	No description	+	gene	upstream	1330	0.0220098	79.4118	92.5926	77.1429	80.7692	96.4286	95	95	100	100	94.1176
NC_037329.1:135865385-135865385	NC_037329.1	135865385	135865385	FBXO42	gene-FBXO42	No description	+	gene	upstream	1348	0.00213649	76.4706	77.7778	66.6667	75	82.1429	95	95	87.5	93.3333	100
NC_037329.1:135866123-135866123	NC_037329.1	135866123	135866123	null					Not found	0	0.00541377	100	96.6667	100	100	100	100	62.5	70.8333	75.7576	100
NC_037329.1:135870348-135870348	NC_037329.1	135870348	135870348	null					Not found	0	0.000238708	97.3684	97.0588	90.9091	91.8367	100	50	59.5238	44.7368	58.1395	95.6522
NC_037329.1:135892719-135892719	NC_037329.1	135892719	135892719	ARHGEF19	gene-ARHGEF19	Rho guanine nucleotide exchange factor (GEF) 19	+	gene	downstream	512	0.0306294	77.4193	89.1892	76.6667	84.9057	69.1176	68.4211	56.9444	68.8525	42.2222	68.9655
NC_037329.1:135892743-135892743	NC_037329.1	135892743	135892743	ARHGEF19	gene-ARHGEF19	Rho guanine nucleotide exchange factor (GEF) 19	+	gene	downstream	488	0.00187048	35.4839	39.4737	43.3333	41.5094	25	18.4211	8.33333	16.3934	22.2222	14.2857
NC_037329.1:135892749-135892749	NC_037329.1	135892749	135892749	ARHGEF19	gene-ARHGEF19	Rho guanine nucleotide exchange factor (GEF) 19	+	gene	downstream	482	0.000255183	41.9355	18.4211	36.6667	47.1698	22.0588	10.5263	8.33333	9.83607	8.88889	6.89655
NC_037329.1:135921314-135921314	NC_037329.1	135921314	135921314	null					Not found	0	0.016314	100	100	96.5517	96	100	76.9231	46.1538	89.4737	85.7143	100
NC_037329.1:135921317-135921317	NC_037329.1	135921317	135921317	null					Not found	0	0.000420438	93.75	91.6667	93.1034	96	100	61.5385	15.3846	63.1579	64.2857	80
NC_037329.1:135921473-135921473	NC_037329.1	135921473	135921473	null					Not found	0	0.0080696	87.5	91.6667	86.2069	88	100	61.5385	15.3846	61.1111	71.4286	80
NC_037329.1:135929051-135929051	NC_037329.1	135929051	135929051	null					Not found	0	0.0120743	75	87.5	79.4118	73.1707	90.9091	43.4783	0	58.6956	43.75	52.381
NC_037329.1:135946435-135946435	NC_037329.1	135946435	135946435	EPHA2	gene-EPHA2	EPH receptor A2	+	gene	overlapping	0	0.0442924	15.7895	33.3333	25	22.7273	22.7273	8.33333	0	23.5294	0	8.33333
NC_037329.1:135963359-135963359	NC_037329.1	135963359	135963359	EPHA2	gene-EPHA2	EPH receptor A2	+	gene	overlapping	0	0.00135787	91.3044	81.25	80	78.5714	88.8889	50	0	36.3636	52.6316	54.5455
NC_037329.1:135967948-135967948	NC_037329.1	135967948	135967948	EPHA2	gene-EPHA2	EPH receptor A2	+	gene	overlapping	0	0.0135312	70.3704	72.7273	80.7692	78.9474	85.7143	42.8571	57.1429	64.2857	60	38.4615
NC_037329.1:136027724-136027724	NC_037329.1	136027724	136027724	FAM131C	gene-FAM131C	No description	+	gene	overlapping	0	0.000626989	100	97.7778	96.7213	95.1613	91.4894	81.25	88.2353	81.3559	81.1321	77.7778
NC_037329.1:136032568-136032568	NC_037329.1	136032568	136032568	FAM131C	gene-FAM131C	No description	+	gene	overlapping	0	0.0306235	45.4545	66.6667	30.7692	30	38.4615	0	31.0345	10.5263	20.6897	15.7895
NC_037329.1:136035953-136035953	NC_037329.1	136035953	136035953	FAM131C	gene-FAM131C	No description	+	gene	overlapping	0	0.00942751	68.4211	90	100	85	91.3044	78.9474	65	56.25	56.5217	50
NC_037329.1:136044573-136044573	NC_037329.1	136044573	136044573	CLCNKA	gene-CLCNKA	No description	-	gene	overlapping	0	0.0380122	45.4545	58.5366	66.6667	65.2174	60	33.3333	44.6809	47.619	46.6667	38.4615
NC_037329.1:136044626-136044626	NC_037329.1	136044626	136044626	CLCNKA	gene-CLCNKA	No description	-	gene	overlapping	0	0.0295746	73.3333	77.4193	75	56.25	62.5	46.1538	58.3333	48.4848	50	34.7826
NC_037329.1:136044644-136044644	NC_037329.1	136044644	136044644	CLCNKA	gene-CLCNKA	No description	-	gene	overlapping	0	0.0387507	41.1765	63.6364	68.9655	23.8095	38.8889	25	31.7073	24.3243	22.2222	23.0769
NC_037329.1:136049918-136049918	NC_037329.1	136049918	136049918	CLCNKA	gene-CLCNKA	No description	-	gene	overlapping	0	0.0401104	73.913	79.1667	95	87.0968	84.6154	60	60	73.0769	80	53.3333
NC_037329.1:136098331-136098331	NC_037329.1	136098331	136098331	LOC101905127	gene-LOC101905127	No description	+	gene	overlapping	0	0.0353813	89.6552	96.5517	92.1053	100	96.7742	96	93.3333	77.7778	57.7778	59.375
NC_037329.1:136098367-136098367	NC_037329.1	136098367	136098367	LOC101905127	gene-LOC101905127	No description	+	gene	overlapping	0	0.00290947	96.5517	93.1034	100	94.2308	100	92	8.33333	74.6032	60	61.2903
NC_037329.1:136112622-136112622	NC_037329.1	136112622	136112622	LOC101905127	gene-LOC101905127	No description	+	gene	overlapping	0	0.00557605	80	78.8462	89.1892	75	86.5672	62.8571	67.3077	48.2759	48.8889	73.913
NC_037329.1:136112654-136112654	NC_037329.1	136112654	136112654	LOC101905127	gene-LOC101905127	No description	+	gene	overlapping	0	8.1485e-06	95.5556	98.0769	100	95.8333	97.0149	51.3513	92.3077	22.4138	42.2222	32.6087
NC_037329.1:136119720-136119720	NC_037329.1	136119720	136119720	null					Not found	0	0.0227066	57.5	62.069	62.7451	70.7317	46.6667	83.3333	65.5172	76.5625	78.9474	80.8511
NC_037329.1:136119735-136119735	NC_037329.1	136119735	136119735	null					Not found	0	0.003131	66.6667	68.9655	56	51.2195	65.9091	87.5	71.1864	82.8125	82.4561	87.234
NC_037329.1:136119782-136119782	NC_037329.1	136119782	136119782	null					Not found	0	0.0174458	48.7179	64.2857	60	63.4146	59.0909	78.7234	62.7119	78.125	78.9474	85.1064
NC_037329.1:136119832-136119832	NC_037329.1	136119832	136119832	null					Not found	0	0.0055369	51.2821	48.2759	62	58.5366	43.1818	75	64.4068	70.3125	75.4386	76.5957
NC_037329.1:136119857-136119857	NC_037329.1	136119857	136119857	null					Not found	0	0.00287219	61.5385	62.069	58	60.9756	47.7273	81.25	69.4915	79.6875	73.6842	80.8511
NC_037329.1:136119880-136119880	NC_037329.1	136119880	136119880	null					Not found	0	0.00814444	41.0256	55.1724	50	60	36.3636	68.75	60.3448	68.75	73.6842	68.0851
NC_037329.1:136130131-136130131	NC_037329.1	136130131	136130131	null					Not found	0	3.02618e-05	0.27959	0.682382	0.707071	7.12209	2.6148	12.7883	76.4331	23.5294	19.6721	66.3366
NC_037329.1:136130175-136130175	NC_037329.1	136130175	136130175	null					Not found	0	0.0440087	83.7426	82.0831	84.0829	79.0698	82.0153	76.9392	26.4331	75.5656	75.6164	31.6832
NC_037329.1:136143291-136143291	NC_037329.1	136143291	136143291	null					Not found	0	0.0191349	39.3443	49.3671	59.0909	27.451	53.8462	56.5574	87.037	65.0538	64.6341	78.2609
NC_037329.1:136225423-136225423	NC_037329.1	136225423	136225423	null					Not found	0	0.0252563	88.8889	86.9565	85.7143	88.8889	73.3333	66.6667	87.5	29.4118	27.5862	54.5455
NC_037329.1:138419-138419	NC_037329.1	138419	138419	null					Not found	0	0.0198756	26.3158	26.3158	57.1429	40	30.4348	58.8235	61.5385	57.1429	81.8182	52.9412
NC_037329.1:138490-138490	NC_037329.1	138490	138490	null					Not found	0	5.95455e-25	64	66.6667	73.3333	71.0526	68.9655	0	0	0	0	0
NC_037329.1:15139271-15139271	NC_037329.1	15139271	15139271	ITGA4	gene-ITGA4	integrin subunit alpha 4	-	gene	overlapping	0	0.00205132	95.4545	100	100	96	100	59.2593	98.4375	76.7442	60.6061	68.1818
NC_037329.1:155687-155687	NC_037329.1	155687	155687	null					Not found	0	0.00617896	100	80	64.2857	51.5152	100	100	100	100	100	100
NC_037329.1:15630798-15630798	NC_037329.1	15630798	15630798	LOC101905876	gene-LOC101905876	No description	-	gene	overlapping	0	5.62396e-09	100	100	100	100	100	0	58.0645	16.6667	9.09091	0
NC_037329.1:16039368-16039368	NC_037329.1	16039368	16039368	null					Not found	0	0.0365862	92.5926	0	43.3333	100	46.5116	100	95.5556	97.5	100	100
NC_037329.1:16814549-16814549	NC_037329.1	16814549	16814549	CWC22	gene-CWC22	No description	+	gene	overlapping	0	0.0242971	15.6863	10.9091	15.5172	11.8644	19.4444	22.8571	24.0506	22.3684	28.2609	31.0345
NC_037329.1:168984-168984	NC_037329.1	168984	168984	null					Not found	0	0.00409489	74.1936	85.7143	73.3333	77.7778	83.3333	93.5484	100	96.875	86.2069	100
NC_037329.1:16992964-16992964	NC_037329.1	16992964	16992964	ZNF385B	gene-ZNF385B	zinc finger protein 385B	+	gene	overlapping	0	0.0214102	54.1667	26.1905	54.5455	41.5385	42.4242	23.0769	32.3529	16.3265	20	22.2222
NC_037329.1:1720584-1720584	NC_037329.1	1720584	1720584	ARHGEF4	gene-ARHGEF4	Rho guanine nucleotide exchange factor (GEF) 4	+	gene	overlapping	0	0.0188368	0	0	87.5	38.2353	0	78.5714	43.3333	90.1961	78.7879	76.4706
NC_037329.1:17226910-17226910	NC_037329.1	17226910	17226910	ZNF385B	gene-ZNF385B	zinc finger protein 385B	+	gene	overlapping	0	0.000704247	100	92.3077	100	82.3529	96	35.7143	90	30	16.6667	0
NC_037329.1:17226989-17226989	NC_037329.1	17226989	17226989	ZNF385B	gene-ZNF385B	zinc finger protein 385B	+	gene	overlapping	0	0.000233996	0	10.5263	0	0	12.8205	21.4286	37.5	24.2424	30.7692	47.619
NC_037329.1:17808457-17808457	NC_037329.1	17808457	17808457	CCDC141	gene-CCDC141	coiled-coil domain containing 141	+	gene	overlapping	0	0.0106306	83.3333	100	70	93.3333	90.9091	100	100	100	100	100
NC_037329.1:18026667-18026667	NC_037329.1	18026667	18026667	LOC112443714	gene-LOC112443714	No description	+	gene	downstream	1377	0.00559406	93.3333	95.3125	92.8571	97.8947	92.5373	86.5385	78.2609	88.75	75.3623	88.8889
NC_037329.1:18053918-18053918	NC_037329.1	18053918	18053918	null					Not found	0	0.0262362	83.0189	48.7805	0	82.1429	50	96.7742	89.1304	91.8367	89.1304	89.2857
NC_037329.1:18067733-18067733	NC_037329.1	18067733	18067733	TTN	gene-TTN	No description	+	gene	overlapping	0	0.000542033	95	94.7368	95	100	100	50	33.3333	69.2308	77.7778	92.3077
NC_037329.1:18151251-18151251	NC_037329.1	18151251	18151251	TTN	gene-TTN	No description	+	gene	overlapping	0	0.0104618	100	100	93.75	100	100	30	100	26.6667	92.3077	47.0588
NC_037329.1:18269716-18269716	NC_037329.1	18269716	18269716	TTN	gene-TTN	No description	+	gene	overlapping	0	0.00153173	91.6667	86.6667	91.6667	94.5946	81.8182	100	100	100	100	100
NC_037329.1:18280782-18280782	NC_037329.1	18280782	18280782	TTN	gene-TTN	No description	+	gene	overlapping	0	2.01138e-07	89.4737	89.4737	92.3077	42.8571	52.381	0	7.14286	0	5.88235	0
NC_037329.1:18297027-18297027	NC_037329.1	18297027	18297027	TTN	gene-TTN	No description	+	gene	overlapping	0	0.0276545	95.6522	87.5	85	97.4359	96.1538	70	85.7143	72.4138	85	78.5714
NC_037329.1:18460694-18460694	NC_037329.1	18460694	18460694	null					Not found	0	7.12927e-05	0	62.5	0	49.1525	44.186	100	98.7179	100	100	100
NC_037329.1:18531304-18531304	NC_037329.1	18531304	18531304	OSBPL6	gene-OSBPL6	No description	-	gene	overlapping	0	0.000103443	91.6667	100	94.4444	93.3333	100	50	89.6552	32.2581	34.7826	52.9412
NC_037329.1:18875052-18875052	NC_037329.1	18875052	18875052	PDE11A	gene-PDE11A	phosphodiesterase 11A	+	gene	overlapping	0	0.000117918	100	96.875	97.1429	96	91.6667	3.33333	91.4286	21.5686	20	48.1481
NC_037329.1:18875179-18875179	NC_037329.1	18875179	18875179	PDE11A	gene-PDE11A	phosphodiesterase 11A	+	gene	overlapping	0	0.000122494	97.2973	100	97.6744	94.1176	97.9167	50	95.8333	54	36.3636	60
NC_037329.1:18924818-18924818	NC_037329.1	18924818	18924818	PDE11A	gene-PDE11A	phosphodiesterase 11A	+	gene	overlapping	0	1.94617e-06	83.7838	94.8718	82.9787	81.5385	87.5	3.84615	53.2258	0	2.38095	0
NC_037329.1:19031161-19031161	NC_037329.1	19031161	19031161	PDE11A	gene-PDE11A	phosphodiesterase 11A	+	gene	overlapping	0	0.0350541	90.9091	87.5	83.3333	75	92.8571	100	100	100	100	84.6154
NC_037329.1:19334980-19334980	NC_037329.1	19334980	19334980	null					Not found	0	0.0196316	76.3158	81.8182	92.5926	75.7576	68.9655	96.1538	96.9697	85.2941	100	95
NC_037329.1:19874442-19874442	NC_037329.1	19874442	19874442	null					Not found	0	0.0339203	92.6829	93.1818	100	96.2963	100	93.75	95.082	72.9167	83.3333	85.7143
NC_037329.1:20719770-20719770	NC_037329.1	20719770	20719770	null					Not found	0	1.38996e-05	76.9231	75	81.4815	71.4286	83.3333	61.1111	9.7561	20.8333	8	23.8095
NC_037329.1:20761944-20761944	NC_037329.1	20761944	20761944	HOXD4	gene-HOXD4	homeobox D4	-	gene	overlapping	0	0.0364197	58.8235	67.8571	61.9048	66.6667	71.4286	53.3333	47.8261	45.8333	38.8889	43.75
NC_037329.1:20763010-20763010	NC_037329.1	20763010	20763010	HOXD4	gene-HOXD4	homeobox D4	-	gene	overlapping	0	0.00099845	50	46.6667	53.3333	71.4286	48	35.7143	21.6216	26.3158	14.8148	13.3333
NC_037329.1:20763097-20763097	NC_037329.1	20763097	20763097	HOXD4	gene-HOXD4	homeobox D4	-	gene	overlapping	0	0.000555976	72.7273	63.3333	86.6667	74.2857	64	28.5714	45.9459	35	25.9259	50
NC_037329.1:20845172-20845172	NC_037329.1	20845172	20845172	null					Not found	0	0.0370251	29.1667	31.5789	7.14286	23.5294	33.3333	40.9091	48.3871	44.4444	46.1538	44.4444
NC_037329.1:21139997-21139997	NC_037329.1	21139997	21139997	null					Not found	0	0.0196646	93.1034	100	96.5517	94.1176	80.9524	76.1905	41.8605	73.5294	80	90.9091
NC_037329.1:217381-217381	NC_037329.1	217381	217381	null					Not found	0	0.0163845	81.8182	92.5926	94.1176	87.5	80	68.75	70.7317	52.381	77.7778	66.6667
NC_037329.1:2213672-2213672	NC_037329.1	2213672	2213672	null					Not found	0	0.00676175	27.7778	24.2424	9.52381	13.0435	18.1818	40	29.1667	43.5897	59.0909	45.4545
NC_037329.1:2213673-2213673	NC_037329.1	2213673	2213673	null					Not found	0	0.0367854	16.6667	31.25	17.6471	10.7143	23.5294	10	33.3333	52	63.1579	57.1429
NC_037329.1:2213699-2213699	NC_037329.1	2213699	2213699	null					Not found	0	0.000497741	66.6667	60.6061	71.4286	73.913	63.6364	10	41.6667	41.0256	31.8182	27.2727
NC_037329.1:2213702-2213702	NC_037329.1	2213702	2213702	null					Not found	0	4.26075e-05	91.6667	81.25	82.3529	75	88.2353	0	48.4848	40	42.1053	28.5714
NC_037329.1:2214605-2214605	NC_037329.1	2214605	2214605	null					Not found	0	0.0152437	34.6154	52.381	63.6364	62.5	36.8421	82.6087	78.5714	78.2609	95	53.3333
NC_037329.1:22446571-22446571	NC_037329.1	22446571	22446571	null					Not found	0	0.0309311	53.3333	58.3333	48	66.6667	28.5714	20	3.33333	50	10	26.6667
NC_037329.1:22482465-22482465	NC_037329.1	22482465	22482465	null					Not found	0	0.0100517	96.875	97.7778	98.9691	99.0909	98.9899	28.2051	95.5224	71.875	85.8824	96.7742
NC_037329.1:23312471-23312471	NC_037329.1	23312471	23312471	null					Not found	0	0.0438892	25	23.5294	20.6897	23.0769	19.2308	11.7647	10.3448	9.09091	0	14.2857
NC_037329.1:234533-234533	NC_037329.1	234533	234533	null					Not found	0	0.0029718	87.8788	90.1961	88.6364	87.234	97.561	56.25	79.2453	67.3077	73.5294	78.5714
NC_037329.1:23571945-23571945	NC_037329.1	23571945	23571945	MAP3K20	gene-MAP3K20	mitogen-activated protein kinase kinase kinase 20	-	gene	downstream	522	0.0386783	94.7368	92.8571	62.5	82.1429	92	30	73.6842	70.8333	63.1579	64.2857
NC_037329.1:23818218-23818218	NC_037329.1	23818218	23818218	RAPGEF4	gene-RAPGEF4	Rap guanine nucleotide exchange factor 4	-	gene	overlapping	0	3.52541e-05	86.8852	89.4737	86.3636	90.4762	91.0448	34.2857	82.6087	50.7042	52.459	37.5
NC_037329.1:24029096-24029096	NC_037329.1	24029096	24029096	PDK1	gene-PDK1	pyruvate dehydrogenase kinase 1	-	gene	overlapping	0	0.000871772	94.1176	88.8889	86.6667	100	96.1538	53.8462	51.6129	70	68.4211	0
NC_037329.1:24118001-24118001	NC_037329.1	24118001	24118001	ITGA6	gene-ITGA6	integrin subunit alpha 6	-	gene	overlapping	0	2.37766e-06	100	96.875	100	98.3607	100	48	4.83871	74.5455	60	52.381
NC_037329.1:24313477-24313477	NC_037329.1	24313477	24313477	null					Not found	0	0.00742772	95.2381	100	95.5556	94.2857	100	45.4545	94.4444	62.8571	78.2609	89.6552
NC_037329.1:24450256-24450256	NC_037329.1	24450256	24450256	DLX2	gene-DLX2	distal-less homeobox 2	+	gene	overlapping	0	0.0487854	5	5.55556	5	0	0	20	14.2857	15.7895	25	0
NC_037329.1:24469035-24469035	NC_037329.1	24469035	24469035	METAP1D	gene-METAP1D	methionyl aminopeptidase type 1D%2C mitochondrial	-	gene	upstream	1919	0.038967	26.3158	23.8095	20.8333	14.7059	13.0435	55.5556	39.5833	26.3158	37.5	27.5862
NC_037329.1:24605303-24605303	NC_037329.1	24605303	24605303	HAT1	gene-HAT1	histone acetyltransferase 1	-	gene	downstream	544	0.0480667	0	11.1111	0	5	0	0	16.6667	13.6364	23.0769	20
NC_037329.1:248560-248560	NC_037329.1	248560	248560	null					Not found	0	0.0465851	91.6667	87.0968	59.0909	73.0769	86.2069	94.4444	96.6667	96.875	83.3333	93.75
NC_037329.1:25641774-25641774	NC_037329.1	25641774	25641774	GAD1	gene-GAD1	glutamate decarboxylase 1	-	gene	overlapping	0	0.0429378	0	9.375	16.6667	11.1111	7.14286	21.4286	17.6471	16	40.9091	36.3636
NC_037329.1:25728585-25728585	NC_037329.1	25728585	25728585	SP5	gene-SP5	No description	-	gene	upstream	128	0.0119637	15	21.0526	20	16.6667	22.2222	56.25	47.0588	33.3333	57.8947	25
NC_037329.1:26529069-26529069	NC_037329.1	26529069	26529069	null					Not found	0	0.0046304	100	100	100	97.3684	96.2963	53.8462	95.5556	42.1053	51.3513	100
NC_037329.1:27011905-27011905	NC_037329.1	27011905	27011905	LRP2	gene-LRP2	No description	+	gene	overlapping	0	0.00797694	88.8889	87.5	100	83.3333	90.625	12.5	69.2308	41.9355	66.6667	81.8182
NC_037329.1:27559290-27559290	NC_037329.1	27559290	27559290	CERS6	gene-CERS6	ceramide synthase 6	-	gene	overlapping	0	0.000120271	0	50	55.5556	41.6667	64.2857	0	0	0	0	0
NC_037329.1:27559466-27559466	NC_037329.1	27559466	27559466	CERS6	gene-CERS6	ceramide synthase 6	-	gene	overlapping	0	0.00707905	89.1892	91.3044	96.2963	91.6667	100	62.5	84.6154	75	76.1905	80.9524
NC_037329.1:27631062-27631062	NC_037329.1	27631062	27631062	CERS6	gene-CERS6	ceramide synthase 6	-	gene	overlapping	0	0.000124933	91.9355	100	90.566	97.1429	84.127	86.8421	46.7742	34.0909	28.9474	32
NC_037329.1:27875316-27875316	NC_037329.1	27875316	27875316	STK39	gene-STK39	serine/threonine kinase 39	+	gene	overlapping	0	0.0488591	57.1429	45.4545	32.6531	26.3158	39.0244	11.1111	30.4348	26.1905	21.2121	25
NC_037329.1:27931602-27931602	NC_037329.1	27931602	27931602	STK39	gene-STK39	serine/threonine kinase 39	+	gene	overlapping	0	0.0468789	75	75	75	82.3529	84.6154	53.8462	61.1111	52.381	60	70.5882
NC_037329.1:27979165-27979165	NC_037329.1	27979165	27979165	null					Not found	0	1.36767e-05	40.9091	0	42.1053	52.6316	57.1429	94.7368	100	93.5484	100	87.5
NC_037329.1:27979233-27979233	NC_037329.1	27979233	27979233	null					Not found	0	0.0119752	77.2727	84.2105	94.7368	78.9474	71.4286	26.3158	4.34783	80.6452	46.4286	37.5
NC_037329.1:28538466-28538466	NC_037329.1	28538466	28538466	B3GALT1	gene-B3GALT1	No description	-	gene	overlapping	0	0.00190775	38.8889	76.9231	95	100	91.6667	58.8235	3.7037	27.2727	10.5263	0
NC_037329.1:28538714-28538714	NC_037329.1	28538714	28538714	B3GALT1	gene-B3GALT1	No description	-	gene	overlapping	0	0.0398097	70.2703	88.8889	78.5714	74.4186	66.6667	91.6667	91.1765	82.0513	87.8788	91.4286
NC_037329.1:29119408-29119408	NC_037329.1	29119408	29119408	null					Not found	0	1.83535e-05	46.6667	0	36.8421	55.5556	55	100	95	100	95	93.75
NC_037329.1:29245618-29245618	NC_037329.1	29245618	29245618	null					Not found	0	0.0170068	90.9091	76.7442	74.0741	86.9565	70.9677	100	91.4286	94.2857	96.4286	84.6154
NC_037329.1:29613187-29613187	NC_037329.1	29613187	29613187	null					Not found	0	4.26713e-05	80	83.3333	81.8182	72.973	84.8485	0	38.2979	33.3333	40.9091	0
NC_037329.1:30165044-30165044	NC_037329.1	30165044	30165044	SCN1A	gene-SCN1A	sodium channel%2C voltage-gated%2C type I%2C alpha subunit	+	gene	overlapping	0	0.00188096	50	56.5217	65.3846	82.1429	58.0645	0	53.125	16.2162	11.9048	0
NC_037329.1:3049203-3049203	NC_037329.1	3049203	3049203	null					Not found	0	0.0457403	78.9474	57.8125	93.1034	75.3425	87.7551	100	86.6667	98.0392	95.8333	89.7436
NC_037329.1:3049214-3049214	NC_037329.1	3049214	3049214	null					Not found	0	0.03875	77.9661	54.6875	91.3793	64.3836	87.7551	100	84	96.0784	93.75	92.3077
NC_037329.1:3049220-3049220	NC_037329.1	3049220	3049220	null					Not found	0	0.00870157	81.3559	53.125	81.0345	63.0137	85.7143	92.8571	85.3333	98.0392	97.9167	92.3077
NC_037329.1:3049230-3049230	NC_037329.1	3049230	3049230	null					Not found	0	0.0158349	83.0508	56.25	93.1034	64.3836	73.4694	100	89.3333	100	97.9167	87.1795
NC_037329.1:3049243-3049243	NC_037329.1	3049243	3049243	null					Not found	0	0.00349365	84.7458	70.3125	94.8276	71.2329	85.7143	100	93.3333	98	100	97.5
NC_037329.1:3049264-3049264	NC_037329.1	3049264	3049264	null					Not found	0	0.00961792	75.8621	53.125	81.0345	58.9041	71.4286	100	81.3333	92.3077	97.9167	82.5
NC_037329.1:3049392-3049392	NC_037329.1	3049392	3049392	null					Not found	0	0.0442905	82.7586	56.25	82.1429	61.1111	85.7143	92.8571	89.3333	80.7692	97.8723	89.7436
NC_037329.1:31237661-31237661	NC_037329.1	31237661	31237661	null					Not found	0	0.000102608	100	100	100	97.1429	100	0	95.7447	29.6296	30.4348	43.75
NC_037329.1:31294527-31294527	NC_037329.1	31294527	31294527	SLC38A11	gene-SLC38A11	solute carrier family 38 member 11	+	gene	overlapping	0	0.00410309	60	55.5556	35.7143	60	46.6667	73.6842	83.3333	85.7143	84.6154	91.6667
NC_037329.1:31294555-31294555	NC_037329.1	31294555	31294555	SLC38A11	gene-SLC38A11	solute carrier family 38 member 11	+	gene	overlapping	0	0.03003	80	94.4444	78.5714	73.3333	66.6667	94.7368	100	100	84.6154	100
NC_037329.1:31449027-31449027	NC_037329.1	31449027	31449027	COBLL1	gene-COBLL1	No description	+	gene	overlapping	0	0.00200974	93.3333	86.6667	100	100	95.2381	20	47.8261	77.2727	78.9474	75
NC_037329.1:32569922-32569922	NC_037329.1	32569922	32569922	null					Not found	0	0.00989771	76.1905	81.8182	86.9565	85.7143	70.3704	47.3684	80.5556	20	9.52381	40
NC_037329.1:34270835-34270835	NC_037329.1	34270835	34270835	FAP	gene-FAP	fibroblast activation protein alpha	+	gene	overlapping	0	0.00179768	88.2353	93.75	100	89.4737	84.6154	0	1.69492	54.0541	63.1579	37.5
NC_037329.1:347037-347037	NC_037329.1	347037	347037	LGSN	gene-LGSN	lengsin%2C lens protein with glutamine synthetase domain	+	gene	overlapping	0	0.0247898	28.5714	23.8095	16.6667	21.4286	23.0769	0	9.67742	11.1111	9.09091	5
NC_037329.1:347038-347038	NC_037329.1	347038	347038	LGSN	gene-LGSN	lengsin%2C lens protein with glutamine synthetase domain	+	gene	overlapping	0	0.0204993	19.5122	18.6047	17.7778	15	20	3.33333	10.6061	6.38298	10.2564	4
NC_037329.1:34708719-34708719	NC_037329.1	34708719	34708719	SLC4A10	gene-SLC4A10	solute carrier family 4 member 10	-	gene	overlapping	0	0.0304802	76.4706	85.7143	93.75	86.2069	85.7143	100	100	92.3077	93.75	94.1176
NC_037329.1:34985950-34985950	NC_037329.1	34985950	34985950	PSMD14	gene-PSMD14	proteasome 26S subunit%2C non-ATPase 14	-	gene	overlapping	0	4.05237e-05	100	96.2963	100	96.1538	100	0	82.6087	43.75	37.5	0
NC_037329.1:35498158-35498158	NC_037329.1	35498158	35498158	null					Not found	0	0.00324253	82.7586	84.6154	81.8182	90.1961	82.8571	76.9231	0	26.4706	39.1304	44
NC_037329.1:35815886-35815886	NC_037329.1	35815886	35815886	null					Not found	0	0.0217358	94.7368	75	85.1852	84	79.1667	92.3077	97.0588	96.1538	100	91.6667
NC_037329.1:35997092-35997092	NC_037329.1	35997092	35997092	RBMS1	gene-RBMS1	RNA binding motif single stranded interacting protein 1	+	gene	overlapping	0	0.0364982	34.8837	33.3333	40	26.5306	15.625	51.4286	45.7143	39.1304	61.9048	43.4783
NC_037329.1:36049459-36049459	NC_037329.1	36049459	36049459	RBMS1	gene-RBMS1	RNA binding motif single stranded interacting protein 1	+	gene	overlapping	0	5.0544e-05	96	100	92.3077	100	90.9091	60	0	28.5714	56.25	33.3333
NC_037329.1:37489507-37489507	NC_037329.1	37489507	37489507	DAPL1	gene-DAPL1	death associated protein like 1	-	gene	overlapping	0	0.0252238	58.3333	73.0769	61.9048	83.3333	72.7273	80	86.9565	86.9565	96.2963	86.6667
NC_037329.1:37610608-37610608	NC_037329.1	37610608	37610608	null					Not found	0	7.5348e-05	95.3488	93.75	93.75	95.1219	92.8571	0	3.77358	72.7273	51.5152	0
NC_037329.1:39279743-39279743	NC_037329.1	39279743	39279743	null					Not found	0	0.00290495	88.5714	96.6667	93.617	57.6923	96.5517	60	56.0976	17.9487	12.9032	68
NC_037329.1:39491551-39491551	NC_037329.1	39491551	39491551	null					Not found	0	0.00254109	94.1176	96.8254	97.7778	97.2973	92.1053	43.5897	97.619	73.8462	71.4286	64.8649
NC_037329.1:39900444-39900444	NC_037329.1	39900444	39900444	NR4A2	gene-NR4A2	nuclear receptor subfamily 4 group A member 2	+	gene	overlapping	0	0.00751859	82.3529	68.4211	71.4286	90	78.5714	41.9355	60.3448	56.8627	46	66.6667
NC_037329.1:42651085-42651085	NC_037329.1	42651085	42651085	RPRM	gene-RPRM	reprimo%2C TP53 dependent G2 arrest mediator homolog	+	gene	overlapping	0	0.013456	0	0	0	5.88235	0	5.88235	12.5	10	20	25
NC_037329.1:42651107-42651107	NC_037329.1	42651107	42651107	RPRM	gene-RPRM	reprimo%2C TP53 dependent G2 arrest mediator homolog	+	gene	overlapping	0	0.0395432	11.1111	10	9.52381	11.7647	21.4286	17.6471	41.6667	25	26.6667	50
NC_037329.1:42651109-42651109	NC_037329.1	42651109	42651109	RPRM	gene-RPRM	reprimo%2C TP53 dependent G2 arrest mediator homolog	+	gene	overlapping	0	0.0483955	5.55556	10	0	0	7.14286	11.7647	20.8333	5	13.3333	41.6667
NC_037329.1:42652701-42652701	NC_037329.1	42652701	42652701	RPRM	gene-RPRM	reprimo%2C TP53 dependent G2 arrest mediator homolog	+	gene	upstream	517	0.00807468	37.5	41.3793	47.8261	41.0256	40	10.7143	25.7143	22.5	20.6897	22.2222
NC_037329.1:43444557-43444557	NC_037329.1	43444557	43444557	ARL6IP6	gene-ARL6IP6	ADP ribosylation factor like GTPase 6 interacting protein 6	-	gene	overlapping	0	2.16028e-08	96.875	100	100	96.9697	100	47.0588	5.71429	56.5217	40	57.1429
NC_037329.1:43460895-43460895	NC_037329.1	43460895	43460895	ARL6IP6	gene-ARL6IP6	ADP ribosylation factor like GTPase 6 interacting protein 6	-	gene	overlapping	0	0.0129542	90.4762	100	100	100	100	82.3529	92	83.3333	88.2353	70
NC_037329.1:43763507-43763507	NC_037329.1	43763507	43763507	FMNL2	gene-FMNL2	formin like 2	-	gene	overlapping	0	0.000135518	97.0588	97.7273	100	95.9184	100	47.619	40.678	74.359	82.6923	92.3077
NC_037329.1:44374480-44374480	NC_037329.1	44374480	44374480	ARL5A	gene-ARL5A	ADP ribosylation factor like GTPase 5A	+	gene	overlapping	0	2.63717e-12	92.1053	97.561	97.3684	43.3333	97.8723	0	0	0	0	0
NC_037329.1:44601601-44601601	NC_037329.1	44601601	44601601	NEB	gene-NEB	No description	+	gene	overlapping	0	0.000151221	95	100	100	100	85.7143	52	50	0	0	0
NC_037329.1:4512395-4512395	NC_037329.1	4512395	4512395	SAP130	gene-SAP130	No description	+	gene	overlapping	0	0.000665	100	100	92	100	97.4359	100	62.9032	41.6667	44.8276	31.5789
NC_037329.1:45715789-45715789	NC_037329.1	45715789	45715789	RND3	gene-RND3	Rho family GTPase 3	+	gene	overlapping	0	0.000228124	94.1176	95.6522	94.4444	92.8571	91.3044	25	81.4815	55.5556	38.4615	0
NC_037329.1:4575218-4575218	NC_037329.1	4575218	4575218	null					Not found	0	0.00807243	96.875	97.7778	100	96.9697	100	61.9048	97.4359	50	68.5714	100
NC_037329.1:4575241-4575241	NC_037329.1	4575241	4575241	null					Not found	0	0.0470155	96.875	91.1111	79.3103	97.0588	92.5	61.9048	97.4359	17.5	31.4286	84.6154
NC_037329.1:4610010-4610010	NC_037329.1	4610010	4610010	AMMECR1L	gene-AMMECR1L	AMMECR1 like	+	gene	overlapping	0	0.00416552	26.8293	1.88679	15.3846	21.1268	12.766	34.6154	36.6667	44.9275	32	52.1739
NC_037329.1:4610058-4610058	NC_037329.1	4610058	4610058	AMMECR1L	gene-AMMECR1L	AMMECR1 like	+	gene	overlapping	0	0.000790524	34.1463	18.8679	26.1538	28.169	22.9167	46.1538	42.2222	59.4203	44	61.5385
NC_037329.1:4610157-4610157	NC_037329.1	4610157	4610157	AMMECR1L	gene-AMMECR1L	AMMECR1 like	+	gene	overlapping	0	0.000428092	32.5	15.0943	27.2727	32.3944	20.8333	42.3077	46.6667	55.8824	50	53.8462
NC_037329.1:4610359-4610359	NC_037329.1	4610359	4610359	AMMECR1L	gene-AMMECR1L	AMMECR1 like	+	gene	overlapping	0	0.0349803	66.6667	45.1613	60	36.3636	65.5172	66.6667	79.3103	65.625	82.6087	93.3333
NC_037329.1:46476095-46476095	NC_037329.1	46476095	46476095	LOC104968526	gene-LOC104968526	No description	-	gene	overlapping	0	2.54152e-08	81.25	86.0465	75	84.7826	94.2857	36.8421	1.92308	17.3913	22.2222	4
NC_037329.1:46505119-46505119	NC_037329.1	46505119	46505119	null					Not found	0	0.0214147	90.9091	96.4286	96.6667	100	100	94.7368	43.3333	37.2093	58.6207	100
NC_037329.1:46597354-46597354	NC_037329.1	46597354	46597354	null					Not found	0	0.0314487	87.5	77.193	91.0448	83.5443	86.6667	50	81.5789	40	30.4348	88.5714
NC_037329.1:46597388-46597388	NC_037329.1	46597388	46597388	null					Not found	0	0.0124599	91.0714	80.7018	81.8182	75.9494	81.6667	52	76.3158	32.7273	34.7826	76.4706
NC_037329.1:46597434-46597434	NC_037329.1	46597434	46597434	null					Not found	0	0.0110853	100	92.9825	96.9697	92.3077	96.6667	44	92.1053	41.8182	34.7826	97.0588
NC_037329.1:46840746-46840746	NC_037329.1	46840746	46840746	null					Not found	0	0.0460197	90.625	100	100	96.875	93.3333	100	95.7447	30	70	44.4444
NC_037329.1:46979771-46979771	NC_037329.1	46979771	46979771	LYPD6B	gene-LYPD6B	No description	-	gene	overlapping	0	0.0217003	100	100	95.8333	96.7742	95.8333	77.2727	88.0952	85.7143	93.3333	86.3636
NC_037329.1:47228801-47228801	NC_037329.1	47228801	47228801	KIF5C	gene-KIF5C	kinesin family member 5C	-	gene	overlapping	0	0.000342158	86.3636	52	31.8182	39.4737	68.9655	0	0	22.5806	10	0
NC_037329.1:47265858-47265858	NC_037329.1	47265858	47265858	KIF5C	gene-KIF5C	kinesin family member 5C	-	gene	overlapping	0	0.0216163	0	38.8889	93.75	76	46.6667	93.1034	100	96.2963	100	76.9231
NC_037329.1:47306462-47306462	NC_037329.1	47306462	47306462	KIF5C	gene-KIF5C	kinesin family member 5C	-	gene	overlapping	0	0.0377965	86.3636	95.7447	98.0769	97.4684	95.8333	0	98.4375	71.6418	69.0476	39.2857
NC_037329.1:47600761-47600761	NC_037329.1	47600761	47600761	null					Not found	0	1.12098e-06	88.2353	81.8182	94.1176	80	72	41.1765	36.3636	29.6296	18.1818	0
NC_037329.1:47687962-47687962	NC_037329.1	47687962	47687962	null					Not found	0	0.0269807	47.541	52.0833	38.9831	56.6667	48.6487	70.9677	58.3333	58.8235	71.7647	62.1622
NC_037329.1:47687999-47687999	NC_037329.1	47687999	47687999	null					Not found	0	0.00443636	85.2459	89.3617	94.9153	86.6667	86.4865	41.9355	44.4444	75	58.8235	0
NC_037329.1:48400138-48400138	NC_037329.1	48400138	48400138	null					Not found	0	0.00532715	52.381	45.4545	0	0	68.1818	93.3333	90	80	78.9474	93.3333
NC_037329.1:48764292-48764292	NC_037329.1	48764292	48764292	null					Not found	0	0.000938448	100	83.3333	78.5714	94.1176	100	0	50	63.1579	40	5.55556
NC_037329.1:49082171-49082171	NC_037329.1	49082171	49082171	null					Not found	0	0.000531234	79.3103	58.8235	0	0	0	100	92.5926	96	96.2963	100
NC_037329.1:49503051-49503051	NC_037329.1	49503051	49503051	null					Not found	0	0.00319564	96.2963	95.4545	84.6154	94.2857	96.9697	55.5556	11.5385	48.3871	57.1429	95
NC_037329.1:49691320-49691320	NC_037329.1	49691320	49691320	null					Not found	0	0.0382867	73.0769	81.0345	97.1429	86.5672	80.7692	91.1111	89.7436	95.1219	97.4359	98.1132
NC_037329.1:49691424-49691424	NC_037329.1	49691424	49691424	null					Not found	0	0.0326949	84.6154	62.7119	80	79.4118	69.2308	88.8889	84.6154	86.5854	90	86.7924
NC_037329.1:50253196-50253196	NC_037329.1	50253196	50253196	null					Not found	0	0.0310544	40	40	30.303	30	16.6667	43.4783	55.5556	45	48	46.6667
NC_037329.1:50469694-50469694	NC_037329.1	50469694	50469694	null					Not found	0	0.00746197	84.2105	95	93.3333	79.4118	85.1852	95.2381	98.3607	97.0588	100	100
NC_037329.1:51135511-51135511	NC_037329.1	51135511	51135511	null					Not found	0	0.0129645	48.8372	0	53.5714	60.4167	0	93.3333	96.875	68.5185	78.5714	92.8571
NC_037329.1:52232863-52232863	NC_037329.1	52232863	52232863	ZEB2	gene-ZEB2	zinc finger E-box binding homeobox 2	+	gene	overlapping	0	0.0441487	39.2857	33.3333	37.5	52	54.5455	70.5882	67.5676	73.0769	45.1613	60
NC_037329.1:52232893-52232893	NC_037329.1	52232893	52232893	ZEB2	gene-ZEB2	zinc finger E-box binding homeobox 2	+	gene	overlapping	0	0.0232268	10.7143	25.9259	41.6667	52	45.4545	70.5882	64.8649	65.3846	48.3871	60
NC_037329.1:52351399-52351399	NC_037329.1	52351399	52351399	null					Not found	0	1.90936e-28	82.0513	92.1875	91.5663	94.2529	95.8333	0	1.06383	0	0	0
NC_037329.1:53119728-53119728	NC_037329.1	53119728	53119728	ARHGAP15	gene-ARHGAP15	Rho GTPase activating protein 15	-	gene	overlapping	0	0.0210277	100	100	94.2857	100	97.9167	31.8182	98	65.9574	86.4865	95
NC_037329.1:53436868-53436868	NC_037329.1	53436868	53436868	ARHGAP15	gene-ARHGAP15	Rho GTPase activating protein 15	-	gene	overlapping	0	0.0134204	97.0588	93.9394	96.2963	100	100	94.4444	82.1429	75	80.6452	95.4545
NC_037329.1:5380865-5380865	NC_037329.1	5380865	5380865	null					Not found	0	0.00198975	94.4444	96	89.2857	93.1034	95.8333	0	91.1765	42.8571	42.8571	0
NC_037329.1:5409594-5409594	NC_037329.1	5409594	5409594	null					Not found	0	0.00120421	100	100	100	100	90	30.7692	5.55556	84.6154	85.7143	33.3333
NC_037329.1:5454146-5454146	NC_037329.1	5454146	5454146	BIN1	gene-BIN1	bridging integrator 1	+	gene	overlapping	0	0.0454794	84.6154	87.5	86.6667	84.6154	84	77.7778	72.2222	61.1111	73.3333	71.4286
NC_037329.1:54980185-54980185	NC_037329.1	54980185	54980185	null					Not found	0	0.00435801	94.1176	100	100	100	100	86.6667	5.26316	55	66.6667	92.8571
NC_037329.1:5535751-5535751	NC_037329.1	5535751	5535751	null					Not found	0	0.0182451	69.7674	72.973	64.8649	59.0909	42.8571	40.9091	52.2388	43.1818	34.6154	44
NC_037329.1:55366890-55366890	NC_037329.1	55366890	55366890	null					Not found	0	0.0394029	93.75	92.5	97.9167	97.2222	86.5385	100	88.6364	61.7021	72.549	34.2857
NC_037329.1:56867859-56867859	NC_037329.1	56867859	56867859	null					Not found	0	0.0342008	87.0968	82.3529	94.1176	75.7576	97.2973	62.5	87.1795	75	61.9048	50
NC_037329.1:57004764-57004764	NC_037329.1	57004764	57004764	null					Not found	0	0.0312966	73.0769	74.2857	60.7143	79.661	66.6667	52.6316	62.5	62.1951	53.4483	46.1538
NC_037329.1:57362788-57362788	NC_037329.1	57362788	57362788	null					Not found	0	0.000155858	100	94.2857	93.9394	97.2222	100	70.9677	87.7551	65.3846	70.5882	36.3636
NC_037329.1:57362990-57362990	NC_037329.1	57362990	57362990	null					Not found	0	0.0297942	77.7778	76.4706	78.7879	86.1111	84.8485	90.625	93.8776	92.3077	94.1176	90.9091
NC_037329.1:5800732-5800732	NC_037329.1	5800732	5800732	NEMP2	gene-NEMP2	No description	+	gene	overlapping	0	0.0163719	96.4286	97.9592	100	100	98.3871	61.1111	97.619	89.4737	85.5072	96.0784
NC_037329.1:5828987-5828987	NC_037329.1	5828987	5828987	MFSD6	gene-MFSD6	No description	-	gene	overlapping	0	0.00778216	95	94.7368	100	95.4545	96	30.7692	61.3636	90.9091	85.7143	0
NC_037329.1:58906799-58906799	NC_037329.1	58906799	58906799	null					Not found	0	0.00143744	75.6757	66.6667	77.7778	76	70	91.3044	91.5254	96.9697	92.8571	100
NC_037329.1:59594700-59594700	NC_037329.1	59594700	59594700	THSD7B	gene-THSD7B	No description	-	gene	overlapping	0	0.00142479	92	87.5	100	97.3684	92.1053	46.1538	83.3333	40.625	58.8235	81.8182
NC_037329.1:59594872-59594872	NC_037329.1	59594872	59594872	THSD7B	gene-THSD7B	No description	-	gene	overlapping	0	0.00379191	92.8571	93.75	90.9091	100	100	53.8462	82.9787	41.9355	55.8824	95.4545
NC_037329.1:61018291-61018291	NC_037329.1	61018291	61018291	LOC104971237	gene-LOC104971237	No description	-	gene	overlapping	0	1.23131e-27	0	0	0	5.55556	1.96078	86.3636	91.8919	88.4615	95.6522	94.1176
NC_037329.1:61018841-61018841	NC_037329.1	61018841	61018841	LOC104971237	gene-LOC104971237	No description	-	gene	overlapping	0	2.81039e-05	40	0	0	45.9459	0	94.7368	91.1111	81.8182	94.2857	86.6667
NC_037329.1:61543523-61543523	NC_037329.1	61543523	61543523	LCT	gene-LCT	lactase	+	gene	overlapping	0	0.0241144	90.4762	86.2069	59.0909	76.4706	90.9091	93.5484	88.3721	100	97.2973	100
NC_037329.1:61543524-61543524	NC_037329.1	61543524	61543524	LCT	gene-LCT	lactase	+	gene	overlapping	0	0.0320639	100	88.0952	86.6667	80.9524	77.5	95.6522	91.8367	100	100	100
NC_037329.1:61543576-61543576	NC_037329.1	61543576	61543576	LCT	gene-LCT	lactase	+	gene	overlapping	0	0.00498222	59.0909	55.814	70	72.7273	64.1026	91.3044	89.7959	82.6087	76.6667	83.3333
NC_037329.1:61543586-61543586	NC_037329.1	61543586	61543586	LCT	gene-LCT	lactase	+	gene	overlapping	0	0.00059029	70	57.1429	45.4545	63.6364	66.6667	77.4193	90.4762	88.0952	91.8919	85
NC_037329.1:61543587-61543587	NC_037329.1	61543587	61543587	LCT	gene-LCT	lactase	+	gene	overlapping	0	0.0135317	59.0909	65.8537	63.3333	77.2727	53.8462	91.3044	79.5918	73.913	83.3333	87.5
NC_037329.1:61543595-61543595	NC_037329.1	61543595	61543595	LCT	gene-LCT	lactase	+	gene	overlapping	0	0.0373414	50	58.5366	63.3333	81.8182	51.2821	81.8182	77.551	73.913	76.6667	79.1667
NC_037329.1:61543675-61543675	NC_037329.1	61543675	61543675	LCT	gene-LCT	lactase	+	gene	overlapping	0	0.00104577	90	85.7143	70	84.375	80	100	100	97.619	94.5946	95
NC_037329.1:61543676-61543676	NC_037329.1	61543676	61543676	LCT	gene-LCT	lactase	+	gene	overlapping	0	0.00831739	81.8182	80	76.6667	77.2727	84.6154	100	91.8367	86.3636	96.5517	100
NC_037329.1:61543677-61543677	NC_037329.1	61543677	61543677	LCT	gene-LCT	lactase	+	gene	overlapping	0	0.00295115	95	82.1429	70	81.25	85	100	97.6744	95.2381	94.5946	100
NC_037329.1:61543678-61543678	NC_037329.1	61543678	61543678	LCT	gene-LCT	lactase	+	gene	overlapping	0	0.0443197	90.9091	80	73.3333	81.8182	84.6154	95.4545	95.9184	90.9091	86.2069	95.6522
NC_037329.1:61543691-61543691	NC_037329.1	61543691	61543691	LCT	gene-LCT	lactase	+	gene	overlapping	0	0.00190317	95	82.1429	55	75	80	96.7742	95.3488	97.619	94.4444	100
NC_037329.1:61543692-61543692	NC_037329.1	61543692	61543692	LCT	gene-LCT	lactase	+	gene	overlapping	0	0.0354586	90.9091	70	70	77.2727	76.9231	81.8182	93.8776	95.4545	100	82.6087
NC_037329.1:61543698-61543698	NC_037329.1	61543698	61543698	LCT	gene-LCT	lactase	+	gene	overlapping	0	0.00465227	86.3636	82.5	76.6667	90.9091	84.6154	90.9091	100	95.4545	96.5517	100
NC_037329.1:61616008-61616008	NC_037329.1	61616008	61616008	UBXN4	gene-UBXN4	UBX domain protein 4	-	gene	overlapping	0	0.0127936	30.7692	35.7143	33.3333	52	50	53.8462	68.1818	55.7692	63.8889	77.2727
NC_037329.1:61616010-61616010	NC_037329.1	61616010	61616010	UBXN4	gene-UBXN4	UBX domain protein 4	-	gene	overlapping	0	0.0375348	34.6154	25	33.3333	52	50	53.8462	72.7273	50	52.7778	77.2727
NC_037329.1:61616062-61616062	NC_037329.1	61616062	61616062	UBXN4	gene-UBXN4	UBX domain protein 4	-	gene	overlapping	0	0.015869	38.4615	32.1429	36.6667	56	45.8333	50	70.4545	57.6923	69.4444	72.7273
NC_037329.1:61616069-61616069	NC_037329.1	61616069	61616069	UBXN4	gene-UBXN4	UBX domain protein 4	-	gene	overlapping	0	0.0320865	30.7692	14.2857	31.0345	40	41.6667	46.1538	65.9091	48.0769	44.4444	54.5455
NC_037329.1:61616080-61616080	NC_037329.1	61616080	61616080	UBXN4	gene-UBXN4	UBX domain protein 4	-	gene	overlapping	0	0.0115652	30.7692	25	30	36	41.6667	38.4615	70.4545	53.8462	52.7778	72.7273
NC_037329.1:61616121-61616121	NC_037329.1	61616121	61616121	UBXN4	gene-UBXN4	UBX domain protein 4	-	gene	overlapping	0	0.0381342	38.4615	25	36.6667	48	37.5	42.3077	65.9091	48.0769	61.1111	63.6364
NC_037329.1:62108339-62108339	NC_037329.1	62108339	62108339	null					Not found	0	4.86937e-08	100	100	97.2973	95.8333	98.0392	38.4615	1.72414	0	8.10811	47.0588
NC_037329.1:62110042-62110042	NC_037329.1	62110042	62110042	null					Not found	0	0.0288198	100	100	100	100	95	100	63.3333	16.129	22.7273	100
NC_037329.1:62514353-62514353	NC_037329.1	62514353	62514353	TMEM163	gene-TMEM163	transmembrane protein 163	+	gene	overlapping	0	0.000935885	14.2857	18.75	21.7391	19.0476	31.5789	50	56.0976	52.9412	44.4444	80
NC_037329.1:62725206-62725206	NC_037329.1	62725206	62725206	TMEM163	gene-TMEM163	transmembrane protein 163	+	gene	overlapping	0	0.000501387	83.3333	92.8571	87.5	80.7692	92.3077	0	75.7576	40	27.7778	35.2941
NC_037329.1:62740481-62740481	NC_037329.1	62740481	62740481	TMEM163	gene-TMEM163	transmembrane protein 163	+	gene	overlapping	0	0.02692	76.1905	100	94.4444	90.9091	87.5	90.4762	50	57.5758	86.3636	45.4545
NC_037329.1:62912377-62912377	NC_037329.1	62912377	62912377	MGAT5	gene-MGAT5	mannosyl (alpha-1%2C6-)-glycoprotein beta-1%2C6-N-acetyl-glucosaminyltransferase	-	gene	overlapping	0	0.000398448	87.9518	92.3077	98.4127	96.2963	94.2857	55.814	90.1786	62.5	56.3636	37.931
NC_037329.1:62962180-62962180	NC_037329.1	62962180	62962180	MGAT5	gene-MGAT5	mannosyl (alpha-1%2C6-)-glycoprotein beta-1%2C6-N-acetyl-glucosaminyltransferase	-	gene	overlapping	0	0.0379288	35	33.3333	52.381	87.0968	0	85.7143	59.2593	93.3333	81.8182	88.8889
NC_037329.1:63548168-63548168	NC_037329.1	63548168	63548168	null					Not found	0	0.000686463	92.8571	100	100	100	92.8571	64.2857	93.3333	44.4444	35.7143	75
NC_037329.1:64260341-64260341	NC_037329.1	64260341	64260341	NCKAP5	gene-NCKAP5	No description	+	gene	overlapping	0	0.00480441	50.8197	55.102	98.3333	37.6812	91.1111	100	97.7778	97.0588	100	97.561
NC_037329.1:6466866-6466866	NC_037329.1	6466866	6466866	PMS1	gene-PMS1	PMS1 homolog 1%2C mismatch repair system component	-	gene	overlapping	0	0.00224853	88.0952	94.6429	93.75	94	95.1613	96.4286	49.1803	65.0943	59.7222	51.9231
NC_037329.1:64916702-64916702	NC_037329.1	64916702	64916702	LYPD1	gene-LYPD1	LY6/PLAUR domain containing 1	+	gene	overlapping	0	2.06935e-05	41.4634	58.6207	0	53.1915	52.6316	100	100	95.1219	95.1219	100
NC_037329.1:65435260-65435260	NC_037329.1	65435260	65435260	LOC100847374	gene-LOC100847374	No description	-	gene	overlapping	0	0.0321623	100	95	100	100	92.3077	100	40.5405	75	37.5	100
NC_037329.1:65511840-65511840	NC_037329.1	65511840	65511840	LOC100847374	gene-LOC100847374	No description	-	gene	overlapping	0	0.0196357	93.5484	97.9167	96.1538	98.3607	97.9592	0	97.5309	77.6119	65.4545	52.7778
NC_037329.1:67138965-67138965	NC_037329.1	67138965	67138965	DPP10	gene-DPP10	dipeptidyl peptidase like 10	+	gene	overlapping	0	0.00115729	68.4211	21.0526	0	0	0	72.2222	80.7692	78.2609	75	70.5882
NC_037329.1:67285469-67285469	NC_037329.1	67285469	67285469	DPP10	gene-DPP10	dipeptidyl peptidase like 10	+	gene	overlapping	0	2.91004e-06	100	100	85.7143	91.6667	100	33.3333	45.1613	37.037	11.7647	0
NC_037329.1:67533427-67533427	NC_037329.1	67533427	67533427	DPP10	gene-DPP10	dipeptidyl peptidase like 10	+	gene	overlapping	0	0.00746952	60	93.1034	61.1111	53.125	58.8235	90.9091	0	0	0	0
NC_037329.1:68089508-68089508	NC_037329.1	68089508	68089508	null					Not found	0	0.00840176	92.8571	31.8182	48	94.4444	44	100	91.8919	96.6667	96.1538	100
NC_037329.1:68415789-68415789	NC_037329.1	68415789	68415789	null					Not found	0	0.0485368	95	82.3529	85.7143	65	77.2727	100	88.2353	94.5946	93.75	95.4545
NC_037329.1:6938468-6938468	NC_037329.1	6938468	6938468	WDR75	gene-WDR75	WD repeat domain 75	-	gene	overlapping	0	3.14662e-11	100	100	97.619	100	100	37.5	38.0952	30.303	40	0
NC_037329.1:6938525-6938525	NC_037329.1	6938525	6938525	WDR75	gene-WDR75	WD repeat domain 75	-	gene	overlapping	0	0.00944211	97.0588	94.8718	100	100	97.1429	93.75	42.8571	30.303	40	100
NC_037329.1:69454729-69454729	NC_037329.1	69454729	69454729	null					Not found	0	0.000281514	64.8649	82.3529	82.7586	43.75	69.5652	0	28	23.8095	19.2308	36.3636
NC_037329.1:69509456-69509456	NC_037329.1	69509456	69509456	DDX18	gene-DDX18	No description	+	gene	overlapping	0	0.0021684	97.0588	96.9697	94.7368	81.0811	95.6522	43.3333	48.0769	76	62.2222	89.6552
NC_037329.1:69547784-69547784	NC_037329.1	69547784	69547784	LOC523484	gene-LOC523484	No description	+	gene	overlapping	0	0.0144208	90.9091	100	97.5	96.7213	97.1429	0	93.2203	76.9231	68.75	66.6667
NC_037329.1:69564927-69564927	NC_037329.1	69564927	69564927	CCDC93	gene-CCDC93	coiled-coil domain containing 93	-	gene	upstream	273	2.87665e-09	100	95.2381	100	100	100	50	2.77778	30	9.52381	0
NC_037329.1:69848979-69848979	NC_037329.1	69848979	69848979	null					Not found	0	0.0219215	97.8261	94.1176	96.3636	91.8367	97.8261	100	88.8889	31.4286	48.0769	52.7778
NC_037329.1:6990887-6990887	NC_037329.1	6990887	6990887	null					Not found	0	0.00699878	50	95.2381	88.8889	52.1739	95.4545	100	100	96.7742	100	100
NC_037329.1:70603464-70603464	NC_037329.1	70603464	70603464	null					Not found	0	0.0312184	47.0588	29.1667	35.2941	52.9412	32.1429	61.9048	47.5	65.3846	64	80
NC_037329.1:70616410-70616410	NC_037329.1	70616410	70616410	LOC104971255	gene-LOC104971255	No description	+	gene	overlapping	0	0.0367859	0	11.7647	3.57143	10.3448	0	15.3846	11.1111	16.3265	14.2857	19.0476
NC_037329.1:70620909-70620909	NC_037329.1	70620909	70620909	LOC104971255	gene-LOC104971255	No description	+	gene	overlapping	0	0.0471551	16.2162	15	10.8108	7.14286	9.375	46.6667	10.9091	29.7297	22.2222	44.4444
NC_037329.1:70624970-70624970	NC_037329.1	70624970	70624970	LOC104971255	gene-LOC104971255	No description	+	gene	overlapping	0	0.0258585	0	0	0	11.1111	4.16667	12.5	13.7931	9.375	13.3333	16.6667
NC_037329.1:70712044-70712044	NC_037329.1	70712044	70712044	null					Not found	0	0.0384175	54.5455	63.3333	57.8947	53.5714	50	92.8571	61.5385	73.5294	73.0769	86.3636
NC_037329.1:70766745-70766745	NC_037329.1	70766745	70766745	MARCO	gene-MARCO	No description	+	gene	overlapping	0	0.0403747	77.7778	60	64.5161	77.7778	73.0769	56.25	50	45.1613	65.5172	33.3333
NC_037329.1:70880352-70880352	NC_037329.1	70880352	70880352	null					Not found	0	0.00372659	78.5714	76.6667	78.9474	23.0769	60	33.3333	34.6154	29.4118	22.7273	12.5
NC_037329.1:71278137-71278137	NC_037329.1	71278137	71278137	SCTR	gene-SCTR	secretin receptor	-	gene	overlapping	0	0.000722896	87.5	80	93.1034	100	100	46.1538	70.5882	53.8462	27.7778	0
NC_037329.1:71304120-71304120	NC_037329.1	71304120	71304120	SCTR	gene-SCTR	secretin receptor	-	gene	overlapping	0	0.035517	65.5172	62.5	68.1818	80	79.1667	91.3044	79.4118	84.0909	89.6552	89.2857
NC_037329.1:71522129-71522129	NC_037329.1	71522129	71522129	null					Not found	0	0.0120217	78.0488	81.8182	80	88.4615	69.7674	100	95.3488	92.5	89.4737	91.6667
NC_037329.1:71555051-71555051	NC_037329.1	71555051	71555051	PTPN4	gene-PTPN4	protein tyrosine phosphatase%2C non-receptor type 4 (megakaryocyte)	+	gene	overlapping	0	0.0422144	60.3774	65.7895	53.3333	53.6585	66.6667	66.6667	84.375	75	70.3704	80
NC_037329.1:7205590-7205590	NC_037329.1	7205590	7205590	COL5A2	gene-COL5A2	No description	+	gene	overlapping	0	0.00327595	43.4783	58.5366	37.5	28.9855	43.9024	64.2857	70.7547	59.4203	68.9655	58.9744
NC_037329.1:72092810-72092810	NC_037329.1	72092810	72092810	null					Not found	0	0.028574	80	95	100	94.1176	95.2381	80	0	68.4211	47.3684	84.6154
NC_037329.1:72121275-72121275	NC_037329.1	72121275	72121275	null					Not found	0	0.00298556	43.4783	64.2857	61.1111	64.8649	61.1111	90	79.1667	92.3077	93.3333	75
NC_037329.1:72175804-72175804	NC_037329.1	72175804	72175804	null					Not found	0	5.68452e-05	20.2899	7.31707	5.45455	18.6441	18.75	47.0588	69	71.875	50	31.4286
NC_037329.1:72225034-72225034	NC_037329.1	72225034	72225034	null					Not found	0	0.0278061	72.7273	78.2609	78.7879	74.2857	70.8333	80.9524	89.6552	85.7143	95.6522	100
NC_037329.1:72276377-72276377	NC_037329.1	72276377	72276377	null					Not found	0	0.0141353	64.1026	73.2143	58.4906	65.5172	62.7451	50	50	49.2537	52.7778	53.4884
NC_037329.1:72276407-72276407	NC_037329.1	72276407	72276407	null					Not found	0	0.000162091	80	75	73.0769	84.4828	76.4706	63.6364	52.9412	56.7164	52.7778	62.7907
NC_037329.1:72309797-72309797	NC_037329.1	72309797	72309797	null					Not found	0	0.000119594	52.1127	62.7451	39.6552	60.4167	54.3478	80.3922	73.913	87.8378	87.6712	77.5
NC_037329.1:72344306-72344306	NC_037329.1	72344306	72344306	null					Not found	0	0.0208328	93.3333	95	100	100	100	76.9231	88.2353	89.4737	92.3077	75
NC_037329.1:72418367-72418367	NC_037329.1	72418367	72418367	null					Not found	0	0.0170446	77.7778	88.7324	79.5181	80.2632	81.3559	83.0189	94.1176	93.5484	91.8919	97.9592
NC_037329.1:72497419-72497419	NC_037329.1	72497419	72497419	null					Not found	0	0.00627502	76.4706	67.3077	69.8113	66.129	61.9048	37.7778	38.7097	57.5342	39.1304	59.6154
NC_037329.1:72497535-72497535	NC_037329.1	72497535	72497535	null					Not found	0	0.0249907	80.3922	86.7924	79.6296	66.129	71.4286	55.5556	57.8125	58.9041	59.4203	73.0769
NC_037329.1:72497536-72497536	NC_037329.1	72497536	72497536	null					Not found	0	0.0468738	78.0488	83.871	80	75	70	46.4286	66.6667	61.3636	65	75
NC_037329.1:72497549-72497549	NC_037329.1	72497549	72497549	null					Not found	0	0.043942	76.4706	75	62.963	67.7419	52.381	54.5455	45.3125	50.6849	53.6232	60.7843
NC_037329.1:72497575-72497575	NC_037329.1	72497575	72497575	null					Not found	0	0.0162574	92.1569	96.2264	77.7778	82.2581	78.0488	64.4444	58.7302	72.2222	63.7681	78.4314
NC_037329.1:72497576-72497576	NC_037329.1	72497576	72497576	null					Not found	0	0.00688205	85.3659	87.0968	76	90.3846	85	75	68.5185	61.3636	70	65
NC_037329.1:72497609-72497609	NC_037329.1	72497609	72497609	null					Not found	0	0.0150922	82.9268	83.871	84	84.6154	90.4762	71.4286	74.0741	63.6364	57.5	78.9474
NC_037329.1:72497623-72497623	NC_037329.1	72497623	72497623	null					Not found	0	0.000359038	51.5152	62.5	63.6364	54.5455	66.6667	26.3158	32.4324	29.0323	37.1429	25
NC_037329.1:72497653-72497653	NC_037329.1	72497653	72497653	null					Not found	0	0.0229698	55.8824	75	51.5152	59.0909	46.6667	36.8421	34.2105	38.7097	40	35
NC_037329.1:72497791-72497791	NC_037329.1	72497791	72497791	null					Not found	0	0.00102094	61.2903	82.6087	57.5758	59.0909	67.7419	27.7778	28.9474	45.1613	32.3529	40
NC_037329.1:72563213-72563213	NC_037329.1	72563213	72563213	GLI2	gene-GLI2	GLI family zinc finger 2	+	gene	overlapping	0	1.84312e-06	91.3044	100	95.6522	100	96.7742	60	56.25	40.9091	48.2759	85
NC_037329.1:72578390-72578390	NC_037329.1	72578390	72578390	GLI2	gene-GLI2	GLI family zinc finger 2	+	gene	overlapping	0	0.000823631	18.75	50	40	0	66.6667	100	96.2963	86.3636	85.7143	76.9231
NC_037329.1:72701029-72701029	NC_037329.1	72701029	72701029	GLI2	gene-GLI2	GLI family zinc finger 2	+	gene	overlapping	0	8.77744e-06	88	100	95.6522	95.6522	91.6667	40.9091	55.5556	20	44.4444	81.25
NC_037329.1:72701032-72701032	NC_037329.1	72701032	72701032	GLI2	gene-GLI2	GLI family zinc finger 2	+	gene	overlapping	0	0.0310895	80	97.1429	95.6522	86.9565	83.3333	72.7273	86.1111	63.3333	70.3704	62.5
NC_037329.1:72929184-72929184	NC_037329.1	72929184	72929184	null					Not found	0	1.94953e-08	88.2353	90.9091	95.8333	95.2381	100	45	43.3333	16.6667	29.4118	0
NC_037329.1:73001215-73001215	NC_037329.1	73001215	73001215	TFCP2L1	gene-TFCP2L1	transcription factor CP2 like 1	-	gene	overlapping	0	0.00119561	90	96	100	94.1176	83.3333	28.5714	86.6667	0	0	44.4444
NC_037329.1:73001241-73001241	NC_037329.1	73001241	73001241	TFCP2L1	gene-TFCP2L1	transcription factor CP2 like 1	-	gene	overlapping	0	2.4345e-05	90	100	91.6667	94.1176	100	28.5714	52	0	0	44.4444
NC_037329.1:73087498-73087498	NC_037329.1	73087498	73087498	CLASP1	gene-CLASP1	cytoplasmic linker associated protein 1	-	gene	overlapping	0	1.87995e-05	100	95.6522	100	97.2222	100	50	59.375	0	4.7619	58.3333
NC_037329.1:7334391-7334391	NC_037329.1	7334391	7334391	COL5A2	gene-COL5A2	No description	+	gene	overlapping	0	0.0189107	66.6667	80	46.6667	40	51.2821	94.1176	80.7692	79.4872	78.2609	70.8333
NC_037329.1:73451017-73451017	NC_037329.1	73451017	73451017	TRNAE-UUC	gene-TRNAE-UUC-8	No description	-	gene	upstream	978	0.00133254	84.6154	82.6087	100	96	88.2353	40	62.5	0	0	54.5455
NC_037329.1:73523121-73523121	NC_037329.1	73523121	73523121	null					Not found	0	0.0329693	100	95.1219	100	91.6667	92.3077	91.6667	88.0952	60	64	94.1176
NC_037329.1:73887452-73887452	NC_037329.1	73887452	73887452	null					Not found	0	5.19492e-08	42.8571	36.3636	40	34.4828	39.1304	7.69231	0	0	0	0
NC_037329.1:7391474-7391474	NC_037329.1	7391474	7391474	COL3A1	gene-COL3A1	collagen type III alpha 1 chain	-	gene	overlapping	0	0.0183602	80.6452	80.9524	86.2069	87.8788	74.2857	88.8889	97.561	97.619	95.7447	87.8788
NC_037329.1:74334576-74334576	NC_037329.1	74334576	74334576	null					Not found	0	1.29658e-06	86.9565	100	94.7368	88.0952	89.1892	0	42.5532	31.0345	12.5	0
NC_037329.1:75152852-75152852	NC_037329.1	75152852	75152852	null					Not found	0	0.0089258	86.6667	60	95.8333	84.6154	100	88.2353	0	23.5294	4.54545	46.6667
NC_037329.1:751944-751944	NC_037329.1	751944	751944	HERC2	gene-HERC2	HECT and RLD domain containing E3 ubiquitin protein ligase 2	-	gene	overlapping	0	0.0118486	4.7619	4.34783	0	4.87805	0	33.3333	0	20	14.8148	40.7407
NC_037329.1:75287364-75287364	NC_037329.1	75287364	75287364	null					Not found	0	0.0437117	86.1111	96.2963	90.4762	86	87.931	73.913	82.7586	72.2222	77.5862	87.5
NC_037329.1:75468223-75468223	NC_037329.1	75468223	75468223	null					Not found	0	0.0233053	95	100	89.4737	100	100	89.4737	56.6667	68.5714	61.1111	100
NC_037329.1:77598488-77598488	NC_037329.1	77598488	77598488	null					Not found	0	0.0186033	80	40	90.3226	92.3077	92.5	90	100	100	96.6667	100
NC_037329.1:78163901-78163901	NC_037329.1	78163901	78163901	null					Not found	0	0.00467512	81.25	17.8571	39.0244	35.1351	35.4167	70.3704	75	71.1111	73.3333	75
NC_037329.1:78163917-78163917	NC_037329.1	78163917	78163917	null					Not found	0	0.000231904	81.25	28.5714	46.3415	32.4324	45.8333	81.4815	86.5385	82.2222	82.7586	75
NC_037329.1:78460415-78460415	NC_037329.1	78460415	78460415	null					Not found	0	0.0367394	85.7143	88.2353	73.6842	90.625	95.2381	23.5294	90	72.7273	60	52.6316
NC_037329.1:78933500-78933500	NC_037329.1	78933500	78933500	GYPC	gene-GYPC	glycophorin C	+	gene	overlapping	0	4.24869e-06	58.8235	38.4615	100	100	100	0	0	0	0	0
NC_037329.1:78933533-78933533	NC_037329.1	78933533	78933533	GYPC	gene-GYPC	glycophorin C	+	gene	overlapping	0	0.00914167	100	100	100	100	100	70	90	85.7143	100	91.6667
NC_037329.1:79034355-79034355	NC_037329.1	79034355	79034355	null					Not found	0	0.00303136	57.6923	60	71.4286	57.1429	76.4706	90.9091	90.9091	92.5	94.7368	74.0741
NC_037329.1:79034412-79034412	NC_037329.1	79034412	79034412	null					Not found	0	0.0350146	50	70	52.381	61.9048	58.8235	68.1818	75.5556	82.5	89.4737	66.6667
NC_037329.1:80307418-80307418	NC_037329.1	80307418	80307418	null					Not found	0	0.00103506	85.2941	45.2632	0	0.833333	0	90.3226	96	95.8763	91.2088	87.0968
NC_037329.1:80493938-80493938	NC_037329.1	80493938	80493938	CAVIN2	gene-CAVIN2	No description	-	gene	overlapping	0	0.0169534	58.3333	76.1905	70.3704	72.7273	80	56.25	40	33.3333	60	35.2941
NC_037329.1:80493956-80493956	NC_037329.1	80493956	80493956	CAVIN2	gene-CAVIN2	No description	-	gene	overlapping	0	0.0112935	58.3333	66.6667	70.3704	72.7273	66.6667	37.5	35	46.6667	45	47.0588
NC_037329.1:80494169-80494169	NC_037329.1	80494169	80494169	CAVIN2	gene-CAVIN2	No description	-	gene	overlapping	0	0.0109022	56.5217	65	66.6667	72.7273	73.3333	31.25	45	40	50	35.2941
NC_037329.1:80494411-80494411	NC_037329.1	80494411	80494411	CAVIN2	gene-CAVIN2	No description	-	gene	overlapping	0	0.0118993	94.7368	91.6667	81.25	72.2222	86.9565	64.2857	36.8421	50	35.2941	83.3333
NC_037329.1:80494417-80494417	NC_037329.1	80494417	80494417	CAVIN2	gene-CAVIN2	No description	-	gene	overlapping	0	0.040995	84.2105	66.6667	81.25	77.7778	86.9565	64.2857	25	43.75	52.9412	83.3333
NC_037329.1:80494472-80494472	NC_037329.1	80494472	80494472	CAVIN2	gene-CAVIN2	No description	-	gene	overlapping	0	0.0137707	94.7368	91.6667	87.5	82.3529	100	64.2857	35	62.5	52.9412	94.4444
NC_037329.1:80685129-80685129	NC_037329.1	80685129	80685129	TMEFF2	gene-TMEFF2	transmembrane protein with EGF like and two follistatin like domains 2	-	gene	overlapping	0	0.0104616	84.8485	91.8919	97.6744	95.3488	96.7742	77.7778	59.5238	71.7949	77.2727	95.2381
NC_037329.1:81204728-81204728	NC_037329.1	81204728	81204728	null					Not found	0	0.0375203	44.7368	59.5506	52.5641	53.6585	48.8095	51.8519	67.9245	63.7168	71.6049	62.1212
NC_037329.1:82520666-82520666	NC_037329.1	82520666	82520666	null					Not found	0	0.0350538	82.8571	84.375	65.5172	83.6735	79.4872	96.1538	96.4912	89.3617	90.2439	83.3333
NC_037329.1:82857161-82857161	NC_037329.1	82857161	82857161	null					Not found	0	5.31211e-05	9.52381	62.2951	63.1579	60	36	0	0	9.375	3.84615	0
NC_037329.1:83112054-83112054	NC_037329.1	83112054	83112054	null					Not found	0	0.0369594	47.3684	55.5556	65	65.2174	60	53.3333	90	93.75	81.4815	73.3333
NC_037329.1:83177771-83177771	NC_037329.1	83177771	83177771	null					Not found	0	0.00908974	70.5882	87.5	57.6923	51.6129	73.6842	50	26.4706	38.4615	29.4118	41.6667
NC_037329.1:83307764-83307764	NC_037329.1	83307764	83307764	null					Not found	0	0.0142345	36.6667	0	41.4634	82.7586	48.3871	88.4615	97.9167	68.75	79.4118	95.2381
NC_037329.1:83496182-83496182	NC_037329.1	83496182	83496182	null					Not found	0	0.0134791	42.8571	79.4118	64	67.8571	68.4211	0	64.6154	20	26.087	0
NC_037329.1:84838762-84838762	NC_037329.1	84838762	84838762	HECW2	gene-HECW2	No description	-	gene	overlapping	0	0.0191936	34.2105	26.6667	46.5116	42.5926	35.1351	11.7647	7.5	28.8462	20.4082	24.2424
NC_037329.1:84838820-84838820	NC_037329.1	84838820	84838820	HECW2	gene-HECW2	No description	-	gene	overlapping	0	0.000198006	36.5854	35.2941	51.2195	44.8276	48.1481	25.7143	13.4328	20.9677	19.2308	0
NC_037329.1:84838829-84838829	NC_037329.1	84838829	84838829	HECW2	gene-HECW2	No description	-	gene	overlapping	0	4.62028e-05	43.9024	52.9412	51.2195	53.4483	53.7037	28.5714	22.3881	25.8064	28.8462	0
NC_037329.1:84838872-84838872	NC_037329.1	84838872	84838872	HECW2	gene-HECW2	No description	-	gene	overlapping	0	0.0110678	39.4737	36.6667	41.8605	44.4444	43.2432	20.5882	17.0732	32.6923	20	30.303
NC_037329.1:84838873-84838873	NC_037329.1	84838873	84838873	HECW2	gene-HECW2	No description	-	gene	overlapping	0	0.000819148	39.0244	35.2941	48.7805	48.2759	46.2963	25.7143	22.3881	16.129	19.2308	36.8421
NC_037329.1:84838922-84838922	NC_037329.1	84838922	84838922	HECW2	gene-HECW2	No description	-	gene	overlapping	0	0.000851927	48.7805	66.6667	58.5366	68.9655	75.4717	27.2727	32.8358	38.7097	44.2308	36.8421
NC_037329.1:84841574-84841574	NC_037329.1	84841574	84841574	HECW2	gene-HECW2	No description	-	gene	overlapping	0	0.0147284	93.8776	96.1538	97.2222	100	90	54.7619	88.4615	82.5	66.6667	0
NC_037329.1:84872009-84872009	NC_037329.1	84872009	84872009	HECW2	gene-HECW2	No description	-	gene	overlapping	0	0.0323462	78.9474	69.2308	60.3774	73.4375	42.5532	77.4193	76.6667	90.1639	80.4878	90.3846
NC_037329.1:85180779-85180779	NC_037329.1	85180779	85180779	HECW2	gene-HECW2	No description	-	gene	downstream	911	0.00958139	0	0	13.6364	3.84615	3.57143	21.0526	19.2308	18.1818	19.2308	15.7895
NC_037329.1:85180789-85180789	NC_037329.1	85180789	85180789	HECW2	gene-HECW2	No description	-	gene	downstream	921	0.00834325	0	0	4.54545	0	3.57143	10.5263	11.5385	9.09091	26.9231	10.5263
NC_037329.1:85180807-85180807	NC_037329.1	85180807	85180807	HECW2	gene-HECW2	No description	-	gene	downstream	939	0.0396274	3.84615	10.5263	0	0	7.14286	21.0526	19.2308	4.54545	11.5385	21.0526
NC_037329.1:85238948-85238948	NC_037329.1	85238948	85238948	CCDC150	gene-CCDC150	No description	+	gene	overlapping	0	0.000482407	63.6364	100	100	100	100	0	15.7895	67.6471	38.4615	35
NC_037329.1:85239112-85239112	NC_037329.1	85239112	85239112	CCDC150	gene-CCDC150	No description	+	gene	overlapping	0	0.000647541	60.6061	92.3077	96.7742	97.0588	94.7368	0	15.7895	70.2703	38.4615	36.3636
NC_037329.1:85388859-85388859	NC_037329.1	85388859	85388859	GTF3C3	gene-GTF3C3	No description	-	gene	overlapping	0	0.0331166	93.8272	100	100	97.1963	100	100	96.0396	73.8739	80	46.4286
NC_037329.1:85507228-85507228	NC_037329.1	85507228	85507228	PGAP1	gene-PGAP1	post-GPI attachment to proteins 1	-	gene	overlapping	0	0.00762636	72.0588	82.5	85	87.5	92.7835	63.0435	69.1176	60	74	62.5
NC_037329.1:8551597-8551597	NC_037329.1	8551597	8551597	null					Not found	0	0.0488941	65.5172	82.7586	75	78.125	71.4286	100	88.8889	94.8718	80.6452	81.4815
NC_037329.1:85569912-85569912	NC_037329.1	85569912	85569912	ANKRD44	gene-ANKRD44	No description	-	gene	overlapping	0	0.00018493	42.1053	42.8571	0	48.8372	0	100	89.8305	91.6667	91.4286	90
NC_037329.1:85798523-85798523	NC_037329.1	85798523	85798523	ANKRD44	gene-ANKRD44	No description	-	gene	overlapping	0	0.0406466	100	88.2353	80.9524	88.4615	92.3077	89.4737	76.1905	65.7143	55.5556	78.5714
NC_037329.1:86190659-86190659	NC_037329.1	86190659	86190659	RFTN2	gene-RFTN2	raftlin family member 2	-	gene	overlapping	0	0.0408674	83.3333	81.4815	57.1429	87.8788	73.0769	95.6522	85.7143	94.1176	85.7143	100
NC_037329.1:86657265-86657265	NC_037329.1	86657265	86657265	PLCL1	gene-PLCL1	phospholipase C like 1 (inactive)	+	gene	overlapping	0	0.00086849	0	94.4444	100	64.5833	100	0	0	0	0	3.7037
NC_037329.1:8764615-8764615	NC_037329.1	8764615	8764615	LOC112442539	gene-LOC112442539	No description	-	gene	overlapping	0	0.0145542	98.1481	97.7273	91.8033	97.9592	94.5205	0	56.5789	55	71.1538	100
NC_037329.1:87835325-87835325	NC_037329.1	87835325	87835325	null					Not found	0	0.0265847	80	95	94.2857	92.8571	70.2703	0	87.6543	57.5758	45.6522	0
NC_037329.1:87835451-87835451	NC_037329.1	87835451	87835451	null					Not found	0	0.0319967	76.9231	90.4762	60	90	86.6667	100	97.5	100	96.6667	81.25
NC_037329.1:88152346-88152346	NC_037329.1	88152346	88152346	null					Not found	0	0.0118975	0	47.8261	83.6735	0	81.4815	0	0	0	0	0
NC_037329.1:88181738-88181738	NC_037329.1	88181738	88181738	null					Not found	0	0.00534326	46.1538	68.75	100	47.3684	100	100	100	100	100	100
NC_037329.1:88181740-88181740	NC_037329.1	88181740	88181740	null					Not found	0	0.00606151	53.8462	75	100	47.3684	100	100	100	100	100	100
NC_037329.1:88834891-88834891	NC_037329.1	88834891	88834891	SPATS2L	gene-SPATS2L	spermatogenesis associated serine rich 2 like	+	gene	overlapping	0	0.0308974	15.3846	5	0	4.54545	0	8.33333	21.7391	42.3077	27.2727	8.33333
NC_037329.1:88987732-88987732	NC_037329.1	88987732	88987732	SPATS2L	gene-SPATS2L	spermatogenesis associated serine rich 2 like	+	gene	overlapping	0	0.00656854	13.3333	16.6667	29.4118	27.2727	30.7692	53.3333	46.6667	54.5455	52.6316	57.1429
NC_037329.1:89101985-89101985	NC_037329.1	89101985	89101985	AOX1	gene-AOX1	aldehyde oxidase 1	+	gene	downstream	75	0.0453334	30.9524	40.8163	59.1837	64.4068	45	24.3902	35.5556	24.6154	31.25	36.5854
NC_037329.1:89101988-89101988	NC_037329.1	89101988	89101988	AOX1	gene-AOX1	aldehyde oxidase 1	+	gene	downstream	72	0.00695621	33.3333	30.6122	36.7347	40.678	38.3333	4.87805	22.2222	13.8462	15.1515	29.2683
NC_037329.1:89102000-89102000	NC_037329.1	89102000	89102000	AOX1	gene-AOX1	aldehyde oxidase 1	+	gene	downstream	60	0.0380765	28.5714	31.25	40.8163	35.5932	51.6667	12.1951	31.1111	16.9231	30.303	19.5122
NC_037329.1:89253900-89253900	NC_037329.1	89253900	89253900	null					Not found	0	8.68933e-11	48.5714	100	81.5789	97.6744	84.8485	0	0	0	0	0
NC_037329.1:89254073-89254073	NC_037329.1	89254073	89254073	null					Not found	0	0.00208012	0	100	97.3684	46.5116	100	0	0	0	3.33333	0
NC_037329.1:90009736-90009736	NC_037329.1	90009736	90009736	STRADB	gene-STRADB	STE20-related kinase adaptor beta	+	gene	overlapping	0	0.0408446	90.4762	100	90.4762	100	94.7368	41.6667	71.875	88.2353	93.3333	90
NC_037329.1:90010044-90010044	NC_037329.1	90010044	90010044	STRADB	gene-STRADB	STE20-related kinase adaptor beta	+	gene	overlapping	0	0.0474168	50	80	61.9048	66.6667	73.6842	27.2727	37.5	50	66.6667	30
NC_037329.1:90018624-90018624	NC_037329.1	90018624	90018624	STRADB	gene-STRADB	STE20-related kinase adaptor beta	+	gene	overlapping	0	0.00566612	60.5263	47.0588	60.7143	70	31.25	87.5	76.7442	75	95.1219	86.6667
NC_037329.1:90018664-90018664	NC_037329.1	90018664	90018664	STRADB	gene-STRADB	STE20-related kinase adaptor beta	+	gene	overlapping	0	0.0121853	63.1579	76.4706	60.7143	70	43.75	87.5	81.3953	75	92.6829	93.75
NC_037329.1:90018673-90018673	NC_037329.1	90018673	90018673	STRADB	gene-STRADB	STE20-related kinase adaptor beta	+	gene	overlapping	0	0.0242282	60.5263	64.7059	53.5714	75	37.5	87.5	93.0233	56.25	90.2439	93.75
NC_037329.1:90573047-90573047	NC_037329.1	90573047	90573047	FZD7	gene-FZD7	frizzled class receptor 7	+	gene	overlapping	0	0.024221	34.7826	87.5	77.7778	57.1429	69.2308	87.5	100	83.3333	92.8571	92.8571
NC_037329.1:90573089-90573089	NC_037329.1	90573089	90573089	FZD7	gene-FZD7	frizzled class receptor 7	+	gene	overlapping	0	0.0046786	72.4138	75.7576	66.6667	72.973	70.9677	87.5	91.8919	86.9565	95.4545	83.3333
NC_037329.1:90733060-90733060	NC_037329.1	90733060	90733060	KIAA2012	gene-KIAA2012	KIAA2012	+	gene	overlapping	0	0.0234258	57.1429	46.1538	45.4545	47.619	50	84.6154	65	70.3704	69.2308	85.7143
NC_037329.1:92095491-92095491	NC_037329.1	92095491	92095491	null					Not found	0	0.0477048	83.3333	70	93.75	82.3529	76.1905	84.6154	100	96	100	90.9091
NC_037329.1:92792872-92792872	NC_037329.1	92792872	92792872	LOC112442244	gene-LOC112442244	No description	+	gene	downstream	107	0.0325268	28.5714	20	15.7895	20.8333	26.6667	7.14286	9.52381	0	0	20
NC_037329.1:92815375-92815375	NC_037329.1	92815375	92815375	PARD3B	gene-PARD3B	No description	+	gene	overlapping	0	0.000742382	66.6667	94.1176	72.7273	66.6667	85.7143	40	0	41.9355	16.6667	0
NC_037329.1:92964-92964	NC_037329.1	92964	92964	null					Not found	0	6.37238e-24	92.8571	100	85	96.1538	95.4545	0	0	0	0	0
NC_037329.1:94052108-94052108	NC_037329.1	94052108	94052108	NRP2	gene-NRP2	neuropilin 2	+	gene	overlapping	0	0.03971	29.7297	59.2593	47.8261	64.2857	28.5714	75	75.5102	70	59.375	64.7059
NC_037329.1:94559009-94559009	NC_037329.1	94559009	94559009	null					Not found	0	0.00394451	85.3659	100	100	96.9697	97.5	34.2857	6.66667	55	57.6923	97.2222
NC_037329.1:94709987-94709987	NC_037329.1	94709987	94709987	ADAM23	gene-ADAM23	ADAM metallopeptidase domain 23	+	gene	downstream	1008	0.00828966	33.3333	34.6154	22.5806	39.0244	36.1111	40.9091	60.3774	54.2857	57.8947	65
NC_037329.1:94710037-94710037	NC_037329.1	94710037	94710037	ADAM23	gene-ADAM23	ADAM metallopeptidase domain 23	+	gene	downstream	958	0.00878534	65.2174	51.8519	43.75	55	47.2222	72.7273	79.2453	71.4286	68.4211	70
NC_037329.1:94710112-94710112	NC_037329.1	94710112	94710112	ADAM23	gene-ADAM23	ADAM metallopeptidase domain 23	+	gene	downstream	883	0.000167398	41.6667	29.6296	28.125	40	41.6667	81.8182	61.1111	68.5714	68.4211	65
NC_037329.1:94710121-94710121	NC_037329.1	94710121	94710121	ADAM23	gene-ADAM23	ADAM metallopeptidase domain 23	+	gene	downstream	874	0.00292644	33.3333	46.1538	28.125	42.5	47.2222	72.7273	62.963	60	78.9474	60
NC_037329.1:94710179-94710179	NC_037329.1	94710179	94710179	ADAM23	gene-ADAM23	ADAM metallopeptidase domain 23	+	gene	downstream	816	0.000896786	54.1667	30.7692	50	50	38.8889	63.6364	73.5849	74.2857	73.6842	77.7778
NC_037329.1:94711690-94711690	NC_037329.1	94711690	94711690	ADAM23	gene-ADAM23	ADAM metallopeptidase domain 23	+	gene	overlapping	0	0.00541115	50	43.8596	55.3846	50.5747	45.614	58.6956	68	64.0449	66.1972	59.6154
NC_037329.1:94711710-94711710	NC_037329.1	94711710	94711710	ADAM23	gene-ADAM23	ADAM metallopeptidase domain 23	+	gene	overlapping	0	0.0163011	46.2963	44.6429	49.2308	32.1839	42.1053	52.1739	72	56.1798	60.5634	55.7692
NC_037329.1:95496161-95496161	NC_037329.1	95496161	95496161	null					Not found	0	4.55491e-05	41.9355	65.2174	60.4651	67.3913	56.3636	0	10.6061	0	0	28.125
NC_037329.1:95532339-95532339	NC_037329.1	95532339	95532339	null					Not found	0	0.00658227	63.6364	65.2174	89.4737	88.8889	92.3077	95.4545	93.3333	100	100	100
NC_037329.1:95804265-95804265	NC_037329.1	95804265	95804265	null					Not found	0	0.0365228	84.2105	91.3044	87.0968	75	86.6667	93.3333	91.1765	91.4286	100	100
NC_037329.1:95977663-95977663	NC_037329.1	95977663	95977663	null					Not found	0	0.0341743	80.8511	70.5882	79.4118	86.4865	80	91.3044	97.561	88.8889	95.5556	83.3333
NC_037329.1:96038629-96038629	NC_037329.1	96038629	96038629	FZD5	gene-FZD5	No description	-	gene	overlapping	0	0.0475215	62.5	63.3333	58.9744	65.3846	70.5882	62.069	76.5957	90.3226	82.6087	87.5
NC_037329.1:96038686-96038686	NC_037329.1	96038686	96038686	FZD5	gene-FZD5	No description	-	gene	overlapping	0	0.0290457	42.4242	36.6667	38.4615	50	47.0588	48.2759	59.5745	70.9677	71.7391	54.1667
NC_037329.1:96193208-96193208	NC_037329.1	96193208	96193208	PLEKHM3	gene-PLEKHM3	pleckstrin homology domain containing M3	-	gene	overlapping	0	2.68529e-05	40.7407	86.9565	97.619	89.1892	91.3044	45.4545	2.43902	0	0	0
NC_037329.1:96470312-96470312	NC_037329.1	96470312	96470312	null					Not found	0	0.000386904	95.2381	100	94.4444	75	87.0968	33.3333	73.5294	15.1515	41.3793	0
NC_037329.1:97009503-97009503	NC_037329.1	97009503	97009503	null					Not found	0	0.0316382	60	57.8947	65.3846	62.5	55.5556	100	91.3044	78.5714	80	60
NC_037329.1:97472682-97472682	NC_037329.1	97472682	97472682	MAP2	gene-MAP2	microtubule associated protein 2	+	gene	overlapping	0	0.0427545	86.6667	73.913	82.3529	62.5	31.5789	90.4762	80.9524	94.7368	91.6667	90
NC_037329.1:97565400-97565400	NC_037329.1	97565400	97565400	null					Not found	0	0.00275085	53.0928	66.3462	68.5185	62.6822	60.1626	38.8349	38.8489	52.924	52	43.7788
NC_037329.1:98141609-98141609	NC_037329.1	98141609	98141609	null					Not found	0	2.01523e-17	68.75	86.6667	76.1905	84.6154	84.2105	0	5.26316	0	0	0
NC_037329.1:98819650-98819650	NC_037329.1	98819650	98819650	null					Not found	0	0.0292492	89.1304	81.25	85.7143	86.6667	85.7143	76	70.4225	70.2128	80.6452	73.3333
NC_037329.1:9912052-9912052	NC_037329.1	9912052	9912052	null					Not found	0	0.0289361	85	81.8182	96.875	100	82.1429	76.9231	65.8537	75	76.4706	74.0741
NC_037329.1:99256160-99256160	NC_037329.1	99256160	99256160	ERBB4	gene-ERBB4	No description	-	gene	overlapping	0	0.0113477	84.4444	89.2308	79.661	82.9787	82.4561	44.4444	90.1235	44.2623	46.9388	33.9623
NC_037330.1:100008969-100008969	NC_037330.1	100008969	100008969	PIK3R3	gene-PIK3R3	phosphoinositide-3-kinase%2C regulatory subunit 3 (gamma)	+	gene	overlapping	0	3.25063e-06	95.8333	100	100	88	82.3529	0	7.69231	36	21.4286	55.5556
NC_037330.1:100380878-100380878	NC_037330.1	100380878	100380878	GPBP1L1	gene-GPBP1L1	GC-rich promoter binding protein 1 like 1	+	gene	overlapping	0	0.0378763	17.6471	0	12.5	4.16667	4	13.3333	22.8571	44	6.25	40
NC_037330.1:100468808-100468808	NC_037330.1	100468808	100468808	NASP	gene-NASP	nuclear autoantigenic sperm protein	-	gene	overlapping	0	0.00581063	38.2353	0	0	38.2979	65.625	0	0	0	0	0
NC_037330.1:100524027-100524027	NC_037330.1	100524027	100524027	null					Not found	0	2.9504e-09	80	84.6154	82.1918	80.6122	85.7143	56.8965	61.7886	45.2632	50	55.5556
NC_037330.1:100524114-100524114	NC_037330.1	100524114	100524114	null					Not found	0	0.000664241	64.8649	85.2941	64.5161	79.4118	85.7143	37.037	50.9091	50	25.7143	46.4286
NC_037330.1:100653440-100653440	NC_037330.1	100653440	100653440	TESK2	gene-TESK2	No description	+	gene	overlapping	0	4.6851e-07	90	95.4545	92.3077	94.4444	100	0	42.8571	0	0	0
NC_037330.1:100720318-100720318	NC_037330.1	100720318	100720318	TOE1	gene-TOE1	target of EGR1%2C exonuclease	-	gene	overlapping	0	3.83962e-09	93.0556	97.2222	100	97.4684	100	0	39.2157	0	1.17647	0
NC_037330.1:100737508-100737508	NC_037330.1	100737508	100737508	null					Not found	0	0.000892334	0	0	0	0	0	10	7.40741	23.5294	8	6.66667
NC_037330.1:100737551-100737551	NC_037330.1	100737551	100737551	null					Not found	0	0.0239812	2.94118	0	3.33333	5.55556	4.34783	15.7895	15.3846	18.1818	8	13.3333
NC_037330.1:100814128-100814128	NC_037330.1	100814128	100814128	null					Not found	0	2.27672e-05	96.3636	98.0392	97.5	97.3684	98.3871	30.7692	40.5941	38.3562	39.0625	100
NC_037330.1:100814142-100814142	NC_037330.1	100814142	100814142	null					Not found	0	0.0102998	100	91.6667	100	92.3077	93.5484	77.7778	76	82.3529	87.5	73.3333
NC_037330.1:101202018-101202018	NC_037330.1	101202018	101202018	BTBD19	gene-BTBD19	BTB domain containing 19	-	gene	overlapping	0	0.0377375	13.5135	13.8889	0	2.22222	0	18.5185	20.6897	15.0943	9.375	25
NC_037330.1:101210942-101210942	NC_037330.1	101210942	101210942	PLK3	gene-PLK3	polo like kinase 3	-	gene	overlapping	0	0.000332817	96.0784	100	100	100	97.5	97.0588	52.9412	83.3333	78.125	58.6207
NC_037330.1:101466008-101466008	NC_037330.1	101466008	101466008	RNF220	gene-RNF220	ring finger protein 220	-	gene	overlapping	0	0.00528898	80	95.2381	95.4545	89.4737	86.3636	100	100	100	100	100
NC_037330.1:10154730-10154730	NC_037330.1	10154730	10154730	null					Not found	0	1.29719e-05	96.7742	93.75	91.3044	52	100	0	2.32558	22.7273	29.6296	0
NC_037330.1:101687929-101687929	NC_037330.1	101687929	101687929	null					Not found	0	3.58971e-15	78.125	94.4444	100	92.1053	100	0	0	0	0	0
NC_037330.1:101719993-101719993	NC_037330.1	101719993	101719993	ERI3	gene-ERI3	ERI1 exoribonuclease family member 3	+	gene	overlapping	0	0.000508336	76.6667	77.7778	72.2222	83.3333	80.9524	28.5714	51.7241	60	25.9259	40
NC_037330.1:101781842-101781842	NC_037330.1	101781842	101781842	ERI3	gene-ERI3	ERI1 exoribonuclease family member 3	+	gene	overlapping	0	8.05972e-07	25	29.4118	0	51.8519	0	100	100	95.8333	100	100
NC_037330.1:101938159-101938159	NC_037330.1	101938159	101938159	KLF17	gene-KLF17	No description	-	gene	overlapping	0	8.64276e-11	94.4444	100	97.0588	94.9153	97.561	46.6667	67.2414	56.6038	40.4762	64.1026
NC_037330.1:102052878-102052878	NC_037330.1	102052878	102052878	SLC6A9	gene-SLC6A9	solute carrier family 6 (neurotransmitter transporter%2C glycine)%2C member 9	+	gene	overlapping	0	0.0117296	96.7742	93.1034	97.3684	95.4545	98.0769	69.2308	82.5	90.625	90.9091	88.8889
NC_037330.1:102062893-102062893	NC_037330.1	102062893	102062893	SLC6A9	gene-SLC6A9	solute carrier family 6 (neurotransmitter transporter%2C glycine)%2C member 9	+	gene	overlapping	0	2.71999e-05	20.4082	44.4444	47.9167	53.8462	48.8889	9.52381	11.1111	10.9091	15.6863	8.10811
NC_037330.1:102062937-102062937	NC_037330.1	102062937	102062937	SLC6A9	gene-SLC6A9	solute carrier family 6 (neurotransmitter transporter%2C glycine)%2C member 9	+	gene	overlapping	0	1.9919e-12	32.6531	70.3704	70.8333	75	66.6667	4.7619	0	3.63636	3.92157	0
NC_037330.1:102062951-102062951	NC_037330.1	102062951	102062951	SLC6A9	gene-SLC6A9	solute carrier family 6 (neurotransmitter transporter%2C glycine)%2C member 9	+	gene	overlapping	0	0.000892439	69.3878	85.1852	95.8333	96.1538	97.7273	59.5238	51.8519	51.8519	48	72.973
NC_037330.1:102133907-102133907	NC_037330.1	102133907	102133907	ST3GAL3	gene-ST3GAL3	ST3 beta-galactoside alpha-2%2C3-sialyltransferase 3	-	gene	overlapping	0	4.61544e-07	95.4545	100	91.1765	95.4545	100	45.4545	18.75	53.8462	38.8889	0
NC_037330.1:102341234-102341234	NC_037330.1	102341234	102341234	MIR2415	gene-MIR2415	microRNA 2415	+	gene	upstream	481	0.0261504	58.6207	55	60	56.6667	68.75	82.3529	70	78.125	82.6087	78.5714
NC_037330.1:102584922-102584922	NC_037330.1	102584922	102584922	SZT2	gene-SZT2	No description	-	gene	overlapping	0	9.46749e-07	100	96.1538	100	100	100	71.4286	0	17.6471	28.125	0
NC_037330.1:102636827-102636827	NC_037330.1	102636827	102636827	ELOVL1	gene-ELOVL1	ELOVL fatty acid elongase 1	+	gene	overlapping	0	4.10063e-08	100	100	100	100	100	38.8889	5.12821	55.814	65.7143	55
NC_037330.1:102711040-102711040	NC_037330.1	102711040	102711040	TIE1	gene-TIE1	tyrosine kinase with immunoglobulin like and EGF like domains 1	-	gene	overlapping	0	9.51231e-05	100	100	0	76	95	0	0	0	0	0
NC_037330.1:102740989-102740989	NC_037330.1	102740989	102740989	LOC510369	gene-LOC510369	No description	-	gene	overlapping	0	0.0333541	65.7143	89.1892	71.4286	65.3846	92.8571	92.8571	91.1765	87.234	96.2963	100
NC_037330.1:102741065-102741065	NC_037330.1	102741065	102741065	LOC510369	gene-LOC510369	No description	-	gene	overlapping	0	0.0166662	60	75.6757	66.6667	46.1538	85.7143	85.7143	80	87.234	92.5926	93.75
NC_037330.1:102741077-102741077	NC_037330.1	102741077	102741077	LOC510369	gene-LOC510369	No description	-	gene	overlapping	0	0.0158077	77.1429	83.7838	76.1905	69.2308	92.8571	85.7143	97.1429	95.7447	96.2963	87.5
NC_037330.1:102741080-102741080	NC_037330.1	102741080	102741080	LOC510369	gene-LOC510369	No description	-	gene	overlapping	0	0.0333078	82.8571	94.5946	71.4286	76.9231	92.8571	100	94.2857	95.7447	96.2963	93.75
NC_037330.1:102741098-102741098	NC_037330.1	102741098	102741098	LOC510369	gene-LOC510369	No description	-	gene	overlapping	0	0.0248386	85.7143	91.8919	76.1905	84.6154	92.8571	85.7143	100	95.7447	100	100
NC_037330.1:102746150-102746150	NC_037330.1	102746150	102746150	C3H1orf210	gene-C3H1orf210	chromosome 3 C1orf210 homolog	+	gene	upstream	1505	0.0299555	53.3333	80	75	62.8571	63.3333	88.4615	88	76.1905	82.1429	85.7143
NC_037330.1:102756011-102756011	NC_037330.1	102756011	102756011	TMEM125	gene-TMEM125	transmembrane protein 125	-	gene	overlapping	0	0.0492103	46.9388	0	0	17.6471	0	0	0	0	0	0
NC_037330.1:103315584-103315584	NC_037330.1	103315584	103315584	SLC2A1	gene-SLC2A1	solute carrier family 2 member 1	+	gene	overlapping	0	0.0292899	91.6667	56.25	69.5652	66.6667	38.4615	26.6667	25	33.3333	61.9048	0
NC_037330.1:103315629-103315629	NC_037330.1	103315629	103315629	SLC2A1	gene-SLC2A1	solute carrier family 2 member 1	+	gene	overlapping	0	0.0316769	58.3333	37.5	65.2174	47.619	30.7692	75	80	70.8333	71.4286	60
NC_037330.1:103318911-103318911	NC_037330.1	103318911	103318911	SLC2A1	gene-SLC2A1	solute carrier family 2 member 1	+	gene	overlapping	0	0.00541762	90	100	100	100	94.4444	83.3333	85.1852	52	82.3529	14.2857
NC_037330.1:103319264-103319264	NC_037330.1	103319264	103319264	SLC2A1	gene-SLC2A1	solute carrier family 2 member 1	+	gene	overlapping	0	0.019686	50	55.5556	58.8235	45.4545	47.0588	66.6667	70.3704	80	64.7059	92.8571
NC_037330.1:103320021-103320021	NC_037330.1	103320021	103320021	SLC2A1	gene-SLC2A1	solute carrier family 2 member 1	+	gene	overlapping	0	0.00310246	63.4921	58.1818	62.5	67.5	70.9091	86.1111	78.0488	74.3243	87.8378	82
NC_037330.1:103320042-103320042	NC_037330.1	103320042	103320042	SLC2A1	gene-SLC2A1	solute carrier family 2 member 1	+	gene	overlapping	0	0.0278656	49.2063	54.5455	57.8125	65	63.6364	77.7778	65.0602	66.2162	79.7297	82
NC_037330.1:103320044-103320044	NC_037330.1	103320044	103320044	SLC2A1	gene-SLC2A1	solute carrier family 2 member 1	+	gene	overlapping	0	0.0165006	46.0317	47.2727	40.625	48.75	41.8182	58.3333	57.8313	52.7027	56.7568	70
NC_037330.1:103320179-103320179	NC_037330.1	103320179	103320179	SLC2A1	gene-SLC2A1	solute carrier family 2 member 1	+	gene	overlapping	0	0.0034313	82.5397	76.3636	89.0625	81.0127	83.0189	97.2222	90.2439	100	97.2973	92
NC_037330.1:103431521-103431521	NC_037330.1	103431521	103431521	ERMAP	gene-ERMAP	No description	-	gene	overlapping	0	0.00226087	85.1852	100	85.7143	80	88.4615	100	100	100	100	100
NC_037330.1:103458515-103458515	NC_037330.1	103458515	103458515	TMEM269	gene-TMEM269	No description	-	gene	overlapping	0	0.00582514	62.963	50	28.5714	30.5556	19.0476	91.3044	71.1111	66.0377	57.8947	81.4815
NC_037330.1:103458561-103458561	NC_037330.1	103458561	103458561	TMEM269	gene-TMEM269	No description	-	gene	overlapping	0	0.000212069	37.037	40	39.2857	21.6216	14.2857	91.3044	66.6667	67.9245	56.4103	77.7778
NC_037330.1:103458631-103458631	NC_037330.1	103458631	103458631	TMEM269	gene-TMEM269	No description	-	gene	overlapping	0	2.34468e-07	32.1429	30	25	21.6216	13.6364	82.6087	64.4444	60.3774	65	70.3704
NC_037330.1:103458700-103458700	NC_037330.1	103458700	103458700	TMEM269	gene-TMEM269	No description	-	gene	overlapping	0	7.68931e-05	35.7143	25	25.9259	16.2162	0	73.913	60	55.7692	55	74.0741
NC_037330.1:103458709-103458709	NC_037330.1	103458709	103458709	TMEM269	gene-TMEM269	No description	-	gene	overlapping	0	0.000315736	53.5714	25	40.7407	29.7297	9.09091	91.3044	68.8889	71.1538	65	85.1852
NC_037330.1:103458714-103458714	NC_037330.1	103458714	103458714	TMEM269	gene-TMEM269	No description	-	gene	overlapping	0	0.00012941	54.3478	50	37.931	33.3333	15.625	89.1892	70.6897	75	84.7458	96.7742
NC_037330.1:103458719-103458719	NC_037330.1	103458719	103458719	TMEM269	gene-TMEM269	No description	-	gene	overlapping	0	2.21993e-06	43.4783	46.6667	27.5862	17.9487	15.625	81.0811	70.6897	72.9167	86.4407	91.9355
NC_037330.1:103458726-103458726	NC_037330.1	103458726	103458726	TMEM269	gene-TMEM269	No description	-	gene	overlapping	0	1.7966e-05	41.3043	46.6667	31.0345	10.2564	12.5	78.3784	65.5172	70.8333	83.0508	80.6452
NC_037330.1:103458762-103458762	NC_037330.1	103458762	103458762	TMEM269	gene-TMEM269	No description	-	gene	overlapping	0	2.47911e-06	52.1739	46.6667	41.3793	30.7692	21.875	86.4865	75.8621	77.0833	84.7458	95.1613
NC_037330.1:103458771-103458771	NC_037330.1	103458771	103458771	TMEM269	gene-TMEM269	No description	-	gene	overlapping	0	4.85202e-07	36.9565	33.3333	31.0345	17.9487	9.375	78.3784	74.1379	68.75	89.6552	93.5484
NC_037330.1:103458800-103458800	NC_037330.1	103458800	103458800	TMEM269	gene-TMEM269	No description	-	gene	overlapping	0	2.00801e-05	54.3478	43.3333	34.4828	25.641	18.75	89.1892	77.5862	72.9167	86.4407	98.3871
NC_037330.1:103458812-103458812	NC_037330.1	103458812	103458812	TMEM269	gene-TMEM269	No description	-	gene	overlapping	0	1.79217e-06	47.8261	40	31.0345	25.641	18.75	86.4865	68.9655	70.8333	86.4407	90.3226
NC_037330.1:103458816-103458816	NC_037330.1	103458816	103458816	TMEM269	gene-TMEM269	No description	-	gene	overlapping	0	1.97999e-06	41.3043	46.6667	42.8571	15.3846	12.9032	83.7838	77.5862	75	88.1356	93.5484
NC_037330.1:103458840-103458840	NC_037330.1	103458840	103458840	TMEM269	gene-TMEM269	No description	-	gene	overlapping	0	2.3822e-07	44.4444	46.6667	34.4828	23.0769	9.375	89.1892	75.8621	80	91.3793	86.8852
NC_037330.1:103458846-103458846	NC_037330.1	103458846	103458846	TMEM269	gene-TMEM269	No description	-	gene	overlapping	0	2.20737e-06	37.7778	53.3333	37.931	17.9487	9.375	86.4865	72.4138	80	86.2069	90.1639
NC_037330.1:103498997-103498997	NC_037330.1	103498997	103498997	CLDN19	gene-CLDN19	claudin 19	+	gene	overlapping	0	0.00550553	82.6087	88.8889	94.4444	80	100	100	100	100	100	100
NC_037330.1:104018275-104018275	NC_037330.1	104018275	104018275	GUCA2A	gene-GUCA2A	guanylate cyclase activator 2A	+	gene	overlapping	0	0.025836	73.6842	27.2727	0	0	43.4783	70	72.7273	75	64.2857	70
NC_037330.1:104022844-104022844	NC_037330.1	104022844	104022844	GUCA2A	gene-GUCA2A	guanylate cyclase activator 2A	+	gene	overlapping	0	0.0457751	77.2727	89.2857	74.0741	82.5	86.9565	68.75	62.2222	56.6667	82.3529	36.3636
NC_037330.1:104070342-104070342	NC_037330.1	104070342	104070342	null					Not found	0	2.01389e-06	100	90	100	100	100	28.5714	80	5.71429	23.8095	21.4286
NC_037330.1:104404367-104404367	NC_037330.1	104404367	104404367	HIVEP3	gene-HIVEP3	No description	+	gene	overlapping	0	0.0296778	18.8034	15.0538	8.33333	15.4545	12.8713	38.8889	69.2308	19.2771	29.4118	19.6429
NC_037330.1:104579153-104579153	NC_037330.1	104579153	104579153	HIVEP3	gene-HIVEP3	No description	+	gene	overlapping	0	0.0397345	40.7407	81.8182	57.6923	57.5758	52.381	80.7692	81.0811	81.25	69.2308	72.7273
NC_037330.1:104579347-104579347	NC_037330.1	104579347	104579347	HIVEP3	gene-HIVEP3	No description	+	gene	overlapping	0	0.0352288	45.9459	80	57.6923	78.2609	60.9756	95.8333	77.7778	76	86.6667	85.7143
NC_037330.1:104579365-104579365	NC_037330.1	104579365	104579365	HIVEP3	gene-HIVEP3	No description	+	gene	overlapping	0	0.0387768	43.2432	85	57.6923	73.913	60.9756	100	75	80	83.3333	92.8571
NC_037330.1:104579366-104579366	NC_037330.1	104579366	104579366	HIVEP3	gene-HIVEP3	No description	+	gene	overlapping	0	0.0311565	50	60.7143	45.8333	62.1622	47.8261	77.2727	50	80.4878	88.5714	88.8889
NC_037330.1:104579438-104579438	NC_037330.1	104579438	104579438	HIVEP3	gene-HIVEP3	No description	+	gene	overlapping	0	0.0271697	83.7838	95	88.4615	78.2609	81.5789	100	97.1429	90.9091	93.3333	100
NC_037330.1:104727044-104727044	NC_037330.1	104727044	104727044	null					Not found	0	0.0389905	58.3333	66.6667	54.5455	78.2609	72.7273	78.5714	90	93.75	89.2857	78.5714
NC_037330.1:104759486-104759486	NC_037330.1	104759486	104759486	null					Not found	0	1.78908e-06	85.1852	95.6522	89.1892	94.4444	80.7692	0	45.4545	0	0	0
NC_037330.1:104802821-104802821	NC_037330.1	104802821	104802821	null					Not found	0	0.029054	85.7143	73.913	85.7143	75	78.5714	100	95.2381	100	77.2727	100
NC_037330.1:104815572-104815572	NC_037330.1	104815572	104815572	FOXO6	gene-FOXO6	No description	-	gene	overlapping	0	0.0426411	62.2951	61.1111	54.0541	52	42.2222	41.9355	50	34.4828	31.25	34.2105
NC_037330.1:104817320-104817320	NC_037330.1	104817320	104817320	FOXO6	gene-FOXO6	No description	-	gene	overlapping	0	0.0426595	0	13.3333	8.69565	5.88235	10	58.3333	18.1818	25	12.5	10
NC_037330.1:104817336-104817336	NC_037330.1	104817336	104817336	FOXO6	gene-FOXO6	No description	-	gene	overlapping	0	0.0262099	5.26316	20	4.34783	5.88235	0	50	18.1818	15.625	12.5	40
NC_037330.1:104817400-104817400	NC_037330.1	104817400	104817400	FOXO6	gene-FOXO6	No description	-	gene	overlapping	0	0.0144858	52.6316	60	73.913	85.2941	65	50	45.4545	28.125	50	10
NC_037330.1:104932549-104932549	NC_037330.1	104932549	104932549	null					Not found	0	4.61607e-10	87.5	40.7407	96.875	92.1053	55.5556	0	0	0	0	0
NC_037330.1:104966177-104966177	NC_037330.1	104966177	104966177	SCMH1	gene-SCMH1	Scm polycomb group protein homolog 1	+	gene	overlapping	0	0.00972731	77.2727	81.25	62.5	78.5714	73.3333	36.3636	44.4444	55	42.8571	64.2857
NC_037330.1:104966283-104966283	NC_037330.1	104966283	104966283	SCMH1	gene-SCMH1	Scm polycomb group protein homolog 1	+	gene	overlapping	0	0.0379142	100	93.75	100	92.3077	100	63.6364	80.7692	85	95.2381	92.8571
NC_037330.1:105198293-105198293	NC_037330.1	105198293	105198293	SLFNL1	gene-SLFNL1	No description	+	gene	overlapping	0	0.00969706	76	84	92.8571	80	95.6522	100	96.7742	100	95.4545	100
NC_037330.1:105274701-105274701	NC_037330.1	105274701	105274701	null					Not found	0	0.0495708	65	72.2222	74.2857	75	53.8462	84.6154	78.5714	89.6552	80	88.8889
NC_037330.1:105274705-105274705	NC_037330.1	105274705	105274705	null					Not found	0	0.0156663	50	77.7778	74.2857	75	53.8462	76.9231	85.7143	93.1034	88.4615	88.8889
NC_037330.1:105274748-105274748	NC_037330.1	105274748	105274748	null					Not found	0	0.000429488	60	72.2222	51.4286	80	73.0769	76.9231	96.4286	100	100	100
NC_037330.1:10536060-10536060	NC_037330.1	10536060	10536060	CADM3	gene-CADM3	cell adhesion molecule 3	-	gene	overlapping	0	0.00193603	77.1429	82.5	72.9167	76.0563	75	87.8049	94.7917	92.1875	88.8889	84.8485
NC_037330.1:105376380-105376380	NC_037330.1	105376380	105376380	KCNQ4	gene-KCNQ4	No description	-	gene	overlapping	0	9.27082e-07	100	88.8889	93.9394	85.7143	93.9394	0	55.8824	12.5	37.037	33.3333
NC_037330.1:105376998-105376998	NC_037330.1	105376998	105376998	KCNQ4	gene-KCNQ4	No description	-	gene	overlapping	0	8.64064e-07	93.5484	96	90.3226	96.9697	100	61.2903	73.0769	66.6667	53.3333	57.1429
NC_037330.1:105377058-105377058	NC_037330.1	105377058	105377058	KCNQ4	gene-KCNQ4	No description	-	gene	overlapping	0	0.024751	83.871	100	93.5484	93.9394	100	74.1936	84.6154	88.8889	73.3333	69.2308
NC_037330.1:105471404-105471404	NC_037330.1	105471404	105471404	NFYC	gene-NFYC	nuclear transcription factor Y subunit gamma	-	gene	overlapping	0	0.0133975	91.8367	93.75	97.4359	92.8571	96.4286	100	48.9796	66.6667	67.6471	61.2903
NC_037330.1:105497738-105497738	NC_037330.1	105497738	105497738	NFYC	gene-NFYC	nuclear transcription factor Y subunit gamma	-	gene	overlapping	0	0.0262082	88.8889	90.1961	94.4444	81.9672	87.2727	79.4872	81.6901	74.3902	78.125	76.6667
NC_037330.1:105535671-105535671	NC_037330.1	105535671	105535671	RIMS3	gene-RIMS3	regulating synaptic membrane exocytosis 3	+	gene	overlapping	0	7.95393e-08	96.6667	96.2963	95.2381	94.7368	35	0	7.69231	0	0	0
NC_037330.1:105535991-105535991	NC_037330.1	105535991	105535991	RIMS3	gene-RIMS3	regulating synaptic membrane exocytosis 3	+	gene	overlapping	0	0.0468077	96.6667	88.4615	100	94.7368	95.2381	75	80.7692	88.4615	79.1667	93.75
NC_037330.1:105807354-105807354	NC_037330.1	105807354	105807354	COL9A2	gene-COL9A2	No description	+	gene	overlapping	0	0.000167149	33.3333	36	46.6667	58.5366	21.4286	88.8889	66.6667	83.871	90.4762	100
NC_037330.1:105807359-105807359	NC_037330.1	105807359	105807359	COL9A2	gene-COL9A2	No description	+	gene	overlapping	0	3.27476e-05	41.6667	36	43.3333	60.9756	21.4286	100	80	87.0968	80.9524	100
NC_037330.1:105807400-105807400	NC_037330.1	105807400	105807400	COL9A2	gene-COL9A2	No description	+	gene	overlapping	0	0.0293389	33.3333	16	33.3333	38.0952	21.4286	74.0741	43.3333	64.5161	33.3333	55.5556
NC_037330.1:105807536-105807536	NC_037330.1	105807536	105807536	COL9A2	gene-COL9A2	No description	+	gene	overlapping	0	0.0159084	0	0	13.3333	9.52381	14.2857	25.9259	20	38.7097	23.8095	16.6667
NC_037330.1:105887541-105887541	NC_037330.1	105887541	105887541	TMCO2	gene-TMCO2	transmembrane and coiled-coil domains 2	-	gene	downstream	181	0.0198544	60.4651	0	0	0	0	46.4286	2.08333	53.8462	55.1724	47.3684
NC_037330.1:106109741-106109741	NC_037330.1	106109741	106109741	null					Not found	0	0.000173311	23.5294	36.3636	43.75	29.7297	40.9091	66.6667	56.5217	72.7273	68.4211	68.4211
NC_037330.1:106128283-106128283	NC_037330.1	106128283	106128283	MFSD2A	gene-MFSD2A	major facilitator superfamily domain containing 2A	-	gene	overlapping	0	0.047197	34.6154	50	30	40.9091	60	68.4211	42.8571	69.5652	80.9524	75
NC_037330.1:106128304-106128304	NC_037330.1	106128304	106128304	MFSD2A	gene-MFSD2A	major facilitator superfamily domain containing 2A	-	gene	overlapping	0	0.0473752	42.3077	70	50	56.5217	53.3333	73.6842	58.8235	86.9565	85.7143	75
NC_037330.1:106136779-106136779	NC_037330.1	106136779	106136779	MFSD2A	gene-MFSD2A	major facilitator superfamily domain containing 2A	-	gene	downstream	995	0.00179768	57.1429	46.1538	61.1111	75	88.2353	100	82.3529	100	100	100
NC_037330.1:106317619-106317619	NC_037330.1	106317619	106317619	BMP8B	gene-BMP8B	No description	+	gene	overlapping	0	0.0366868	60	58.8235	55	44.4444	54.5455	23.0769	47.8261	6.25	40	28.5714
NC_037330.1:106406936-106406936	NC_037330.1	106406936	106406936	NT5C1A	gene-NT5C1A	5'-nucleotidase%2C cytosolic IA	+	gene	overlapping	0	0.0170586	73.6842	45.8333	55	81.25	60.8696	87.5	87.5	82.3529	85	83.3333
NC_037330.1:106442287-106442287	NC_037330.1	106442287	106442287	HEYL	gene-HEYL	hes related family bHLH transcription factor with YRPW motif-like	+	gene	downstream	426	0.0364982	46.6667	50	55	38.4615	43.4783	46.1538	27.5862	26.9231	12.5	17.6471
NC_037330.1:106553331-106553331	NC_037330.1	106553331	106553331	BMP8A	gene-BMP8A	bone morphogenetic protein 8a	-	gene	overlapping	0	0.0428804	46.1538	56.1404	50	48.5294	50	62.2951	64.1509	53.2468	74.1936	62.8571
NC_037330.1:106584063-106584063	NC_037330.1	106584063	106584063	BMP8A	gene-BMP8A	bone morphogenetic protein 8a	-	gene	overlapping	0	0.0498203	30.2326	37.5	44.7368	21.9512	26.087	63.6364	33.3333	76	50	47.619
NC_037330.1:106766953-106766953	NC_037330.1	106766953	106766953	MACF1	gene-MACF1	microtubule-actin crosslinking factor 1	-	gene	overlapping	0	0.0162817	85.1852	64.1026	43.4783	52.1739	96.2963	100	92.5	91.8919	95.4545	90
NC_037330.1:106767014-106767014	NC_037330.1	106767014	106767014	MACF1	gene-MACF1	microtubule-actin crosslinking factor 1	-	gene	overlapping	0	0.0136737	74.0741	64.1026	60.8696	26.087	78.5714	91.6667	85	91.8919	77.2727	90
NC_037330.1:106767445-106767445	NC_037330.1	106767445	106767445	MACF1	gene-MACF1	microtubule-actin crosslinking factor 1	-	gene	overlapping	0	0.0473617	90.9091	91.6667	84.2105	64.7059	76	90.9091	90.3226	96	100	100
NC_037330.1:106767451-106767451	NC_037330.1	106767451	106767451	MACF1	gene-MACF1	microtubule-actin crosslinking factor 1	-	gene	overlapping	0	0.0325247	72.7273	100	73.6842	52.9412	84	90.9091	87.0968	100	100	100
NC_037330.1:106769794-106769794	NC_037330.1	106769794	106769794	MACF1	gene-MACF1	microtubule-actin crosslinking factor 1	-	gene	overlapping	0	0.000449169	100	100	86.3636	93.75	96	30	94.4444	38.2353	23.8095	50
NC_037330.1:10683177-10683177	NC_037330.1	10683177	10683177	null					Not found	0	0.0329739	22.7273	6.25	12.5	23.0769	33.3333	10	10.7143	0	4.34783	0
NC_037330.1:10685558-10685558	NC_037330.1	10685558	10685558	null					Not found	0	8.77874e-05	100	100	100	100	96.4286	76.9231	44.8276	4.16667	0	56.25
NC_037330.1:10685573-10685573	NC_037330.1	10685573	10685573	null					Not found	0	0.0165985	63.6364	70.5882	0	93.3333	64.5161	100	86.3636	100	100	93.3333
NC_037330.1:106862134-106862134	NC_037330.1	106862134	106862134	MACF1	gene-MACF1	microtubule-actin crosslinking factor 1	-	gene	overlapping	0	6.55721e-05	89.3617	74.4681	81.6667	75	82.6667	0	79.4118	0	1.78571	0
NC_037330.1:106862270-106862270	NC_037330.1	106862270	106862270	MACF1	gene-MACF1	microtubule-actin crosslinking factor 1	-	gene	overlapping	0	2.84301e-07	88.2353	88	86.9565	94.4444	82.3529	0	36.3636	0	0	0
NC_037330.1:106927931-106927931	NC_037330.1	106927931	106927931	MACF1	gene-MACF1	microtubule-actin crosslinking factor 1	-	gene	overlapping	0	2.91893e-07	93.75	95.2381	95.6522	100	82.3529	0	27.7778	27.2727	44.4444	0
NC_037330.1:106960179-106960179	NC_037330.1	106960179	106960179	null					Not found	0	7.76738e-09	96.1538	93.3333	96.6667	100	88	0	28	0	0	0
NC_037330.1:106960199-106960199	NC_037330.1	106960199	106960199	null					Not found	0	4.92539e-07	100	73.3333	93.3333	95.2381	96	0	32	0	0	0
NC_037330.1:106960525-106960525	NC_037330.1	106960525	106960525	null					Not found	0	0.0274932	63.2353	80.3922	82.6923	80.4348	61.2245	46.1538	51.5152	55	62.5	62.1622
NC_037330.1:106960613-106960613	NC_037330.1	106960613	106960613	null					Not found	0	0.000308753	23.8806	17.6471	25	34.7826	16.3265	7.69231	4.61538	5.08475	6.25	10.8108
NC_037330.1:107047302-107047302	NC_037330.1	107047302	107047302	RHBDL2	gene-RHBDL2	rhomboid like 2	+	gene	overlapping	0	1.63669e-10	0	0	0	0	0	96.4286	50	75.8621	50	81.8182
NC_037330.1:107344436-107344436	NC_037330.1	107344436	107344436	TRNAG-CCC	gene-TRNAG-CCC-27	No description	+	gene	upstream	1187	5.53767e-05	22.2222	28.5714	50	35.7143	40	12.5	0	3.57143	6.89655	10
NC_037330.1:107373754-107373754	NC_037330.1	107373754	107373754	null					Not found	0	0.00447614	78.5714	80	76.1905	73.5294	75	94.7368	97.7273	93.3333	96.1538	85
NC_037330.1:107674791-107674791	NC_037330.1	107674791	107674791	null					Not found	0	0.00725919	83.3333	81.25	80	86.9565	88.4615	35	72.4138	50	47.3684	80
NC_037330.1:107755755-107755755	NC_037330.1	107755755	107755755	null					Not found	0	0.00223739	80.8511	79.1667	81.6327	70.7692	85.3659	56.6667	8	47.4576	51.1628	50
NC_037330.1:107755774-107755774	NC_037330.1	107755774	107755774	null					Not found	0	0.0245493	76.5957	70.8333	81.6327	73.8462	75.6098	66.6667	50	69.4915	62.7907	47.0588
NC_037330.1:107755782-107755782	NC_037330.1	107755782	107755782	null					Not found	0	0.000584523	70.2128	81.25	79.5918	67.6923	87.8049	46.6667	8	44.0678	48.8372	35.2941
NC_037330.1:107767766-107767766	NC_037330.1	107767766	107767766	null					Not found	0	0.0264465	85.7143	70	66.6667	76.4706	65.3846	71.4286	91.4286	93.1034	89.2857	100
NC_037330.1:107772781-107772781	NC_037330.1	107772781	107772781	null					Not found	0	0.00056832	54.8387	75	68.1818	73.5294	70.8333	40.9091	0	7.89474	33.3333	0
NC_037330.1:107925410-107925410	NC_037330.1	107925410	107925410	null					Not found	0	0.00499024	17.6471	21.0526	18.75	0	4.7619	0	0	0	0	0
NC_037330.1:107936379-107936379	NC_037330.1	107936379	107936379	null					Not found	0	0.00580177	94.7368	86.6667	75	93.3333	94.1176	100	100	100	100	100
NC_037330.1:108221174-108221174	NC_037330.1	108221174	108221174	C3H1orf109	gene-C3H1orf109	chromosome 3 C1orf109 homolog	+	gene	overlapping	0	0.00494662	100	100	100	100	94.1176	100	74.2857	87.5	60.7143	35.7143
NC_037330.1:108258814-108258814	NC_037330.1	108258814	108258814	null					Not found	0	0.0182651	52.9412	70.5882	73.913	69.5652	58.6956	91.6667	86.9565	75	78.2609	92.8571
NC_037330.1:108267106-108267106	NC_037330.1	108267106	108267106	RSPO1	gene-RSPO1	R-spondin 1	+	gene	downstream	85	0.0196646	68.75	75.6098	80.6452	75	77.2727	38.0952	60	65.7143	63.6364	38.0952
NC_037330.1:1083431-1083431	NC_037330.1	1083431	1083431	RCSD1	gene-RCSD1	RCSD domain containing 1	-	gene	downstream	406	0.00035307	33.9623	36.9565	44.4444	41.6667	52.381	5.26316	24.5283	13.3333	10	8.69565
NC_037330.1:1083434-1083434	NC_037330.1	1083434	1083434	RCSD1	gene-RCSD1	RCSD domain containing 1	-	gene	downstream	409	0.00781509	28.3019	39.1304	31.1111	33.3333	23.8095	5.26316	22.4299	11.1111	12.8571	8.69565
NC_037330.1:1083451-1083451	NC_037330.1	1083451	1083451	RCSD1	gene-RCSD1	RCSD domain containing 1	-	gene	downstream	426	0.000635575	18.8679	21.7391	4.44444	33.3333	23.8095	5.26316	2.83019	1.11111	2.89855	4.34783
NC_037330.1:108404625-108404625	NC_037330.1	108404625	108404625	ZC3H12A	gene-ZC3H12A	zinc finger CCCH-type containing 12A	-	gene	overlapping	0	3.25185e-05	100	95.8333	86.1111	96.875	95.6522	0	62.5	65.5172	34.2105	30
NC_037330.1:108449147-108449147	NC_037330.1	108449147	108449147	null					Not found	0	0.0029936	100	42.3077	25	56.5217	46.6667	90	100	96.1538	94.4444	100
NC_037330.1:108466880-108466880	NC_037330.1	108466880	108466880	null					Not found	0	0.0154336	84.2105	87.5	90.3226	73.3333	90.3226	62.5	67.5676	64.7059	75	68
NC_037330.1:108569831-108569831	NC_037330.1	108569831	108569831	LOC104971841	gene-LOC104971841	No description	+	gene	overlapping	0	8.85771e-06	97.6744	93.75	88.2353	96.2963	90.9091	51.6129	0	38.806	18.9189	0
NC_037330.1:108569970-108569970	NC_037330.1	108569970	108569970	LOC104971841	gene-LOC104971841	No description	+	gene	overlapping	0	0.0335152	80.9524	75.5102	80.3922	66.6667	78.1818	70	58.4906	61.194	68.9189	45.7143
NC_037330.1:108589446-108589446	NC_037330.1	108589446	108589446	null					Not found	0	0.010577	78.7234	85.9375	79.6296	79.1045	86.2069	68	61.039	70.5128	71.4286	75
NC_037330.1:108589513-108589513	NC_037330.1	108589513	108589513	null					Not found	0	0.0021312	68.4211	66.6667	75.5556	83.6364	77.3585	71.7949	40.2985	35.4839	21.9512	34.6154
NC_037330.1:108589539-108589539	NC_037330.1	108589539	108589539	null					Not found	0	4.77294e-07	81.0811	78.9474	82.2222	80	79.2453	64.1026	35.2941	43.5484	43.9024	38.4615
NC_037330.1:1086369-1086369	NC_037330.1	1086369	1086369	null					Not found	0	0.00230658	65.0794	59.6154	70.9302	71.2329	72.9167	84.0909	77.7778	84.9315	88	85
NC_037330.1:108709791-108709791	NC_037330.1	108709791	108709791	null					Not found	0	0.000385589	3.7037	0	0	0	0	0	48	12.1951	30.7692	38.0952
NC_037330.1:108796093-108796093	NC_037330.1	108796093	108796093	null					Not found	0	0.0358011	3.44828	0	4.16667	5.12821	0	0	23.2558	19.4444	29.4118	0
NC_037330.1:108831145-108831145	NC_037330.1	108831145	108831145	GRIK3	gene-GRIK3	glutamate ionotropic receptor kainate type subunit 3	+	gene	downstream	1552	0.0189594	50.9434	39.2523	49.5727	42.1384	40.8	64.1026	52.8662	49.2857	62.5	67.1429
NC_037330.1:108831325-108831325	NC_037330.1	108831325	108831325	GRIK3	gene-GRIK3	glutamate ionotropic receptor kainate type subunit 3	+	gene	downstream	1372	0.00285792	47.7064	42.9907	41.7391	45	48.3871	61.5385	72.7848	52.1429	60.5769	74.2857
NC_037330.1:108836238-108836238	NC_037330.1	108836238	108836238	GRIK3	gene-GRIK3	glutamate ionotropic receptor kainate type subunit 3	+	gene	overlapping	0	1.171e-09	82.9268	85.7143	91.8367	84.4828	63.1579	0	25	9.7561	9.67742	0
NC_037330.1:108836320-108836320	NC_037330.1	108836320	108836320	GRIK3	gene-GRIK3	glutamate ionotropic receptor kainate type subunit 3	+	gene	overlapping	0	0.0053063	89.7436	78.5714	77.551	83.9286	78.9474	63.6364	67.3077	65	64.5161	44
NC_037330.1:108974244-108974244	NC_037330.1	108974244	108974244	GRIK3	gene-GRIK3	glutamate ionotropic receptor kainate type subunit 3	+	gene	overlapping	0	0.00319255	8.10811	43.3333	38.8889	0	0	86.2069	42.5926	83.3333	85.7143	58.0645
NC_037330.1:10907534-10907534	NC_037330.1	10907534	10907534	OR6N1	gene-OR6N1	No description	+	gene	overlapping	0	2.11667e-20	82.6923	83.5443	85.4167	75.5319	84.4156	38.7097	40.9722	38.806	47.0085	48.5294
NC_037330.1:109088981-109088981	NC_037330.1	109088981	109088981	null					Not found	0	0.0388529	56.25	58.3333	60	52.9412	75	84.6154	70	82.3529	81.8182	90.9091
NC_037330.1:109111648-109111648	NC_037330.1	109111648	109111648	null					Not found	0	0.024112	19.7917	25.4902	15.3846	18.8679	26.5823	36.9565	34.9398	26.5625	29.1139	46.875
NC_037330.1:109111653-109111653	NC_037330.1	109111653	109111653	null					Not found	0	0.0423859	57.2917	54.902	41.0256	41.5094	44.3038	68.8889	57.8313	65.625	51.8987	73.4375
NC_037330.1:109237726-109237726	NC_037330.1	109237726	109237726	null					Not found	0	0.0426752	48.6487	53.1915	40.5405	47.3684	48.0769	0	38.7755	28.3019	42.8571	22.8571
NC_037330.1:109341554-109341554	NC_037330.1	109341554	109341554	null					Not found	0	0.0055369	96.4286	100	100	100	100	93.3333	81.25	87.5	90.9091	90.9091
NC_037330.1:109344165-109344165	NC_037330.1	109344165	109344165	null					Not found	0	1.26309e-07	96.9697	37.5	41.6667	97.0588	92.8571	0	0	0	0	0
[truncated: 23,766 more rows]
